# Supplementary material for: Automatic UAV-based detection of Cynodon dactylon for site-specific vineyard management
Source: PLoS One. 2019 Jun 11;14(6):e0218132. doi: 10.1371/journal.pone.0218132 (PMC6559662; doi:10.1371/journal.pone.0218132)
Supplement: S1 Table — (XLSX) [file pone.0218132.s001.xlsx]

## Sheet: TODO
Frame	Class	Red	Green	Blue
1	Bermudagrass	85	83	58
1	Bermudagrass	91	89	63
1	Bermudagrass	137	115	96
1	Bermudagrass	138	118	97
1	Bermudagrass	139	122	98
1	Bermudagrass	83	80	56
1	Bermudagrass	85	83	61
1	Bermudagrass	83	81	59
1	Bermudagrass	84	83	59
1	Bermudagrass	87	87	61
1	Bermudagrass	92	92	65
1	Bermudagrass	98	97	71
1	Bermudagrass	127	112	88
1	Bermudagrass	128	111	88
1	Bermudagrass	130	113	89
1	Bermudagrass	131	116	91
1	Bermudagrass	136	119	95
1	Bermudagrass	89	92	68
1	Bermudagrass	88	90	66
1	Bermudagrass	88	88	64
1	Bermudagrass	89	90	65
1	Bermudagrass	91	93	66
1	Bermudagrass	94	96	68
1	Bermudagrass	99	101	72
1	Bermudagrass	104	104	76
1	Bermudagrass	113	107	79
1	Bermudagrass	113	107	80
1	Bermudagrass	114	107	80
1	Bermudagrass	116	106	80
1	Bermudagrass	119	108	81
1	Bermudagrass	121	111	84
1	Bermudagrass	129	116	90
1	Bermudagrass	132	119	93
1	Bermudagrass	98	102	78
1	Bermudagrass	96	99	75
1	Bermudagrass	94	97	73
1	Bermudagrass	94	98	73
1	Bermudagrass	94	99	72
1	Bermudagrass	95	100	72
1	Bermudagrass	99	101	73
1	Bermudagrass	102	105	75
1	Bermudagrass	102	100	70
1	Bermudagrass	103	100	71
1	Bermudagrass	103	102	73
1	Bermudagrass	105	103	74
1	Bermudagrass	108	104	75
1	Bermudagrass	112	106	78
1	Bermudagrass	115	108	82
1	Bermudagrass	121	114	86
1	Bermudagrass	123	116	88
1	Bermudagrass	127	119	92
1	Bermudagrass	131	121	94
1	Bermudagrass	112	115	90
1	Bermudagrass	116	118	93
1	Bermudagrass	117	118	94
1	Bermudagrass	115	118	91
1	Bermudagrass	112	118	88
1	Bermudagrass	106	110	84
1	Bermudagrass	102	107	80
1	Bermudagrass	97	104	77
1	Bermudagrass	95	103	76
1	Bermudagrass	94	102	75
1	Bermudagrass	94	102	73
1	Bermudagrass	96	102	73
1	Bermudagrass	100	104	74
1	Bermudagrass	94	96	67
1	Bermudagrass	91	92	61
1	Bermudagrass	93	92	62
1	Bermudagrass	94	93	64
1	Bermudagrass	96	97	68
1	Bermudagrass	98	100	69
1	Bermudagrass	101	102	71
1	Bermudagrass	106	104	75
1	Bermudagrass	109	107	80
1	Bermudagrass	112	110	81
1	Bermudagrass	113	110	82
1	Bermudagrass	115	112	84
1	Bermudagrass	119	115	87
1	Bermudagrass	110	110	88
1	Bermudagrass	113	114	91
1	Bermudagrass	117	121	95
1	Bermudagrass	122	125	98
1	Bermudagrass	124	125	99
1	Bermudagrass	121	123	95
1	Bermudagrass	117	122	90
1	Bermudagrass	110	115	84
1	Bermudagrass	104	111	80
1	Bermudagrass	97	106	75
1	Bermudagrass	94	104	74
1	Bermudagrass	93	103	73
1	Bermudagrass	94	102	73
1	Bermudagrass	96	104	73
1	Bermudagrass	100	107	74
1	Bermudagrass	106	111	80
1	Bermudagrass	90	94	65
1	Bermudagrass	82	88	58
1	Bermudagrass	83	86	57
1	Bermudagrass	86	87	59
1	Bermudagrass	89	91	63
1	Bermudagrass	92	96	66
1	Bermudagrass	93	99	68
1	Bermudagrass	96	100	68
1	Bermudagrass	100	103	72
1	Bermudagrass	103	105	76
1	Bermudagrass	108	107	78
1	Bermudagrass	108	107	78
1	Bermudagrass	110	108	80
1	Bermudagrass	114	110	83
1	Bermudagrass	121	115	87
1	Bermudagrass	110	110	88
1	Bermudagrass	112	111	91
1	Bermudagrass	116	116	94
1	Bermudagrass	120	123	97
1	Bermudagrass	124	127	100
1	Bermudagrass	125	126	100
1	Bermudagrass	121	124	96
1	Bermudagrass	117	123	90
1	Bermudagrass	112	117	84
1	Bermudagrass	105	112	78
1	Bermudagrass	97	106	72
1	Bermudagrass	93	103	69
1	Bermudagrass	91	102	69
1	Bermudagrass	92	101	70
1	Bermudagrass	96	104	72
1	Bermudagrass	99	107	75
1	Bermudagrass	103	109	80
1	Bermudagrass	96	99	71
1	Bermudagrass	87	91	63
1	Bermudagrass	78	84	55
1	Bermudagrass	72	80	50
1	Bermudagrass	76	83	55
1	Bermudagrass	80	86	57
1	Bermudagrass	85	91	62
1	Bermudagrass	88	95	65
1	Bermudagrass	89	98	66
1	Bermudagrass	90	98	66
1	Bermudagrass	93	100	67
1	Bermudagrass	96	103	71
1	Bermudagrass	101	104	74
1	Bermudagrass	102	104	74
1	Bermudagrass	104	104	76
1	Bermudagrass	110	107	79
1	Bermudagrass	118	113	84
1	Bermudagrass	130	117	93
1	Bermudagrass	124	113	89
1	Bermudagrass	122	111	87
1	Bermudagrass	113	112	91
1	Bermudagrass	117	116	94
1	Bermudagrass	120	123	96
1	Bermudagrass	124	126	98
1	Bermudagrass	125	126	99
1	Bermudagrass	120	124	94
1	Bermudagrass	114	122	88
1	Bermudagrass	111	116	85
1	Bermudagrass	104	110	77
1	Bermudagrass	95	103	70
1	Bermudagrass	90	98	67
1	Bermudagrass	88	96	67
1	Bermudagrass	88	96	68
1	Bermudagrass	91	99	71
1	Bermudagrass	94	102	75
1	Bermudagrass	100	105	79
1	Bermudagrass	99	105	79
1	Bermudagrass	97	103	75
1	Bermudagrass	91	98	67
1	Bermudagrass	82	89	58
1	Bermudagrass	73	81	50
1	Bermudagrass	69	76	47
1	Bermudagrass	68	75	46
1	Bermudagrass	73	83	53
1	Bermudagrass	78	86	57
1	Bermudagrass	83	92	62
1	Bermudagrass	86	96	65
1	Bermudagrass	86	97	65
1	Bermudagrass	87	96	65
1	Bermudagrass	88	98	66
1	Bermudagrass	90	101	69
1	Bermudagrass	93	102	71
1	Bermudagrass	95	102	72
1	Bermudagrass	99	103	74
1	Bermudagrass	106	106	78
1	Bermudagrass	114	112	83
1	Bermudagrass	125	117	92
1	Bermudagrass	119	111	85
1	Bermudagrass	113	106	80
1	Bermudagrass	112	104	79
1	Bermudagrass	117	106	82
1	Bermudagrass	124	112	88
1	Bermudagrass	114	114	90
1	Bermudagrass	117	119	92
1	Bermudagrass	119	122	92
1	Bermudagrass	119	122	92
1	Bermudagrass	116	120	89
1	Bermudagrass	113	118	86
1	Bermudagrass	106	112	80
1	Bermudagrass	98	105	73
1	Bermudagrass	89	97	65
1	Bermudagrass	83	93	60
1	Bermudagrass	81	91	59
1	Bermudagrass	82	91	60
1	Bermudagrass	85	92	64
1	Bermudagrass	89	94	68
1	Bermudagrass	93	99	72
1	Bermudagrass	92	98	70
1	Bermudagrass	87	94	66
1	Bermudagrass	78	85	58
1	Bermudagrass	69	75	49
1	Bermudagrass	63	71	45
1	Bermudagrass	64	72	46
1	Bermudagrass	66	75	47
1	Bermudagrass	73	83	57
1	Bermudagrass	76	86	58
1	Bermudagrass	81	91	61
1	Bermudagrass	85	95	66
1	Bermudagrass	86	98	66
1	Bermudagrass	86	99	65
1	Bermudagrass	85	99	64
1	Bermudagrass	85	99	66
1	Bermudagrass	89	98	68
1	Bermudagrass	92	99	69
1	Bermudagrass	97	102	72
1	Bermudagrass	103	105	77
1	Bermudagrass	111	110	81
1	Bermudagrass	117	113	88
1	Bermudagrass	112	109	84
1	Bermudagrass	105	103	78
1	Bermudagrass	102	100	73
1	Bermudagrass	103	100	73
1	Bermudagrass	107	104	76
1	Bermudagrass	116	109	84
1	Bermudagrass	124	113	89
1	Bermudagrass	109	108	83
1	Bermudagrass	111	114	83
1	Bermudagrass	114	117	84
1	Bermudagrass	114	118	86
1	Bermudagrass	112	116	85
1	Bermudagrass	108	113	83
1	Bermudagrass	98	107	73
1	Bermudagrass	91	99	66
1	Bermudagrass	82	92	59
1	Bermudagrass	78	88	55
1	Bermudagrass	78	88	55
1	Bermudagrass	78	88	56
1	Bermudagrass	81	89	60
1	Bermudagrass	83	90	63
1	Bermudagrass	88	93	68
1	Bermudagrass	84	91	65
1	Bermudagrass	78	87	58
1	Bermudagrass	69	80	51
1	Bermudagrass	63	73	45
1	Bermudagrass	62	71	44
1	Bermudagrass	64	73	47
1	Bermudagrass	68	77	51
1	Bermudagrass	74	84	57
1	Bermudagrass	78	87	58
1	Bermudagrass	82	92	62
1	Bermudagrass	86	97	68
1	Bermudagrass	88	100	69
1	Bermudagrass	88	100	67
1	Bermudagrass	87	100	66
1	Bermudagrass	87	100	67
1	Bermudagrass	88	98	68
1	Bermudagrass	90	99	68
1	Bermudagrass	95	101	70
1	Bermudagrass	101	104	75
1	Bermudagrass	106	108	78
1	Bermudagrass	112	113	84
1	Bermudagrass	109	110	80
1	Bermudagrass	105	107	78
1	Bermudagrass	101	103	75
1	Bermudagrass	100	100	73
1	Bermudagrass	102	101	73
1	Bermudagrass	107	105	77
1	Bermudagrass	114	110	84
1	Bermudagrass	121	114	88
1	Bermudagrass	102	101	75
1	Bermudagrass	105	107	76
1	Bermudagrass	108	112	78
1	Bermudagrass	109	113	80
1	Bermudagrass	107	111	80
1	Bermudagrass	103	108	77
1	Bermudagrass	93	102	67
1	Bermudagrass	85	95	60
1	Bermudagrass	78	88	54
1	Bermudagrass	76	85	53
1	Bermudagrass	77	86	54
1	Bermudagrass	78	87	56
1	Bermudagrass	79	87	58
1	Bermudagrass	80	88	59
1	Bermudagrass	81	87	60
1	Bermudagrass	78	85	58
1	Bermudagrass	72	81	53
1	Bermudagrass	66	76	47
1	Bermudagrass	63	73	44
1	Bermudagrass	65	74	45
1	Bermudagrass	69	78	51
1	Bermudagrass	73	82	56
1	Bermudagrass	78	87	59
1	Bermudagrass	81	90	61
1	Bermudagrass	86	96	66
1	Bermudagrass	89	100	70
1	Bermudagrass	90	102	71
1	Bermudagrass	90	102	70
1	Bermudagrass	90	102	68
1	Bermudagrass	89	101	69
1	Bermudagrass	85	98	67
1	Bermudagrass	87	98	66
1	Bermudagrass	91	99	68
1	Bermudagrass	95	101	71
1	Bermudagrass	99	104	73
1	Bermudagrass	100	106	74
1	Bermudagrass	101	107	76
1	Bermudagrass	101	108	78
1	Bermudagrass	103	107	76
1	Bermudagrass	100	106	76
1	Bermudagrass	99	104	75
1	Bermudagrass	100	104	76
1	Bermudagrass	103	106	78
1	Bermudagrass	107	109	82
1	Bermudagrass	114	113	86
1	Bermudagrass	120	115	89
1	Bermudagrass	104	105	76
1	Bermudagrass	106	110	79
1	Bermudagrass	106	111	79
1	Bermudagrass	104	109	76
1	Bermudagrass	101	106	73
1	Bermudagrass	92	98	66
1	Bermudagrass	85	92	60
1	Bermudagrass	79	88	55
1	Bermudagrass	78	87	55
1	Bermudagrass	80	89	58
1	Bermudagrass	80	89	59
1	Bermudagrass	79	88	58
1	Bermudagrass	78	86	57
1	Bermudagrass	77	85	56
1	Bermudagrass	74	84	56
1	Bermudagrass	72	81	54
1	Bermudagrass	71	78	52
1	Bermudagrass	71	79	51
1	Bermudagrass	73	82	53
1	Bermudagrass	75	85	56
1	Bermudagrass	76	88	59
1	Bermudagrass	82	92	63
1	Bermudagrass	84	95	65
1	Bermudagrass	88	97	68
1	Bermudagrass	90	100	70
1	Bermudagrass	91	101	71
1	Bermudagrass	90	101	70
1	Bermudagrass	89	101	70
1	Bermudagrass	88	101	69
1	Bermudagrass	84	97	65
1	Bermudagrass	86	97	65
1	Bermudagrass	89	98	66
1	Bermudagrass	91	99	68
1	Bermudagrass	93	100	70
1	Bermudagrass	94	103	73
1	Bermudagrass	96	105	75
1	Bermudagrass	97	106	76
1	Bermudagrass	102	107	78
1	Bermudagrass	101	107	79
1	Bermudagrass	101	108	80
1	Bermudagrass	102	110	82
1	Bermudagrass	105	113	84
1	Bermudagrass	108	115	86
1	Bermudagrass	114	117	90
1	Bermudagrass	119	119	92
1	Bermudagrass	106	108	78
1	Bermudagrass	107	111	79
1	Bermudagrass	107	112	80
1	Bermudagrass	103	107	76
1	Bermudagrass	99	104	72
1	Bermudagrass	92	97	66
1	Bermudagrass	86	92	61
1	Bermudagrass	80	89	57
1	Bermudagrass	80	90	58
1	Bermudagrass	81	91	60
1	Bermudagrass	80	90	59
1	Bermudagrass	79	88	58
1	Bermudagrass	77	86	56
1	Bermudagrass	76	85	56
1	Bermudagrass	74	84	56
1	Bermudagrass	72	82	56
1	Bermudagrass	72	81	55
1	Bermudagrass	73	82	55
1	Bermudagrass	74	85	55
1	Bermudagrass	75	87	57
1	Bermudagrass	75	88	59
1	Bermudagrass	82	93	64
1	Bermudagrass	84	95	66
1	Bermudagrass	88	97	68
1	Bermudagrass	90	99	69
1	Bermudagrass	90	100	69
1	Bermudagrass	89	100	69
1	Bermudagrass	88	101	69
1	Bermudagrass	88	101	69
1	Bermudagrass	85	97	65
1	Bermudagrass	87	98	66
1	Bermudagrass	89	98	66
1	Bermudagrass	90	99	68
1	Bermudagrass	92	100	70
1	Bermudagrass	94	103	73
1	Bermudagrass	96	105	75
1	Bermudagrass	98	106	77
1	Bermudagrass	102	107	79
1	Bermudagrass	101	109	80
1	Bermudagrass	101	111	81
1	Bermudagrass	102	113	82
1	Bermudagrass	105	115	84
1	Bermudagrass	108	117	86
1	Bermudagrass	114	118	90
1	Bermudagrass	119	119	92
1	Bermudagrass	111	113	82
1	Bermudagrass	110	113	80
1	Bermudagrass	107	111	80
1	Bermudagrass	102	107	76
1	Bermudagrass	97	104	73
1	Bermudagrass	95	100	70
1	Bermudagrass	90	97	66
1	Bermudagrass	85	95	62
1	Bermudagrass	84	96	63
1	Bermudagrass	83	95	63
1	Bermudagrass	81	92	61
1	Bermudagrass	79	89	58
1	Bermudagrass	77	87	56
1	Bermudagrass	76	85	57
1	Bermudagrass	74	85	57
1	Bermudagrass	73	84	57
1	Bermudagrass	73	84	55
1	Bermudagrass	74	84	55
1	Bermudagrass	75	86	56
1	Bermudagrass	76	88	58
1	Bermudagrass	76	88	59
1	Bermudagrass	80	93	62
1	Bermudagrass	83	94	64
1	Bermudagrass	86	96	65
1	Bermudagrass	88	97	65
1	Bermudagrass	88	98	65
1	Bermudagrass	87	98	67
1	Bermudagrass	87	99	68
1	Bermudagrass	86	99	67
1	Bermudagrass	86	98	65
1	Bermudagrass	87	99	66
1	Bermudagrass	89	99	67
1	Bermudagrass	90	100	68
1	Bermudagrass	91	101	70
1	Bermudagrass	94	103	73
1	Bermudagrass	97	106	76
1	Bermudagrass	100	107	77
1	Bermudagrass	103	109	80
1	Bermudagrass	102	110	81
1	Bermudagrass	101	112	81
1	Bermudagrass	103	114	82
1	Bermudagrass	105	116	84
1	Bermudagrass	110	117	87
1	Bermudagrass	116	119	91
1	Bermudagrass	121	119	94
1	Bermudagrass	119	119	91
1	Bermudagrass	117	120	89
1	Bermudagrass	114	118	84
1	Bermudagrass	109	112	81
1	Bermudagrass	103	107	78
1	Bermudagrass	98	104	75
1	Bermudagrass	98	103	72
1	Bermudagrass	93	101	69
1	Bermudagrass	88	99	67
1	Bermudagrass	87	99	67
1	Bermudagrass	85	96	65
1	Bermudagrass	81	92	62
1	Bermudagrass	79	90	59
1	Bermudagrass	77	89	57
1	Bermudagrass	77	85	58
1	Bermudagrass	76	85	57
1	Bermudagrass	75	85	57
1	Bermudagrass	75	86	56
1	Bermudagrass	76	86	56
1	Bermudagrass	77	87	57
1	Bermudagrass	79	89	59
1	Bermudagrass	80	90	60
1	Bermudagrass	80	93	62
1	Bermudagrass	83	94	64
1	Bermudagrass	86	96	64
1	Bermudagrass	87	97	63
1	Bermudagrass	86	97	63
1	Bermudagrass	85	97	63
1	Bermudagrass	84	96	63
1	Bermudagrass	83	95	62
1	Bermudagrass	84	98	63
1	Bermudagrass	86	99	65
1	Bermudagrass	89	100	66
1	Bermudagrass	91	101	67
1	Bermudagrass	91	102	70
1	Bermudagrass	94	105	74
1	Bermudagrass	98	108	77
1	Bermudagrass	102	110	78
1	Bermudagrass	104	112	82
1	Bermudagrass	103	112	82
1	Bermudagrass	103	113	82
1	Bermudagrass	106	115	83
1	Bermudagrass	109	116	85
1	Bermudagrass	114	117	89
1	Bermudagrass	120	119	94
1	Bermudagrass	126	120	97
1	Bermudagrass	122	124	97
1	Bermudagrass	121	125	95
1	Bermudagrass	118	122	91
1	Bermudagrass	114	116	86
1	Bermudagrass	107	110	80
1	Bermudagrass	101	108	76
1	Bermudagrass	98	103	73
1	Bermudagrass	94	101	71
1	Bermudagrass	90	99	69
1	Bermudagrass	87	97	67
1	Bermudagrass	84	93	65
1	Bermudagrass	80	89	60
1	Bermudagrass	76	87	57
1	Bermudagrass	76	87	57
1	Bermudagrass	74	85	57
1	Bermudagrass	75	86	58
1	Bermudagrass	78	87	59
1	Bermudagrass	80	89	61
1	Bermudagrass	80	89	62
1	Bermudagrass	81	90	62
1	Bermudagrass	81	93	62
1	Bermudagrass	82	95	62
1	Bermudagrass	84	96	63
1	Bermudagrass	86	98	66
1	Bermudagrass	87	100	66
1	Bermudagrass	87	100	63
1	Bermudagrass	84	97	61
1	Bermudagrass	82	94	60
1	Bermudagrass	80	91	58
1	Bermudagrass	79	90	55
1	Bermudagrass	79	94	58
1	Bermudagrass	83	96	60
1	Bermudagrass	87	98	63
1	Bermudagrass	89	101	65
1	Bermudagrass	92	103	69
1	Bermudagrass	96	107	76
1	Bermudagrass	100	112	79
1	Bermudagrass	103	114	80
1	Bermudagrass	104	114	82
1	Bermudagrass	103	114	82
1	Bermudagrass	105	114	83
1	Bermudagrass	108	116	84
1	Bermudagrass	111	116	85
1	Bermudagrass	115	118	89
1	Bermudagrass	122	121	93
1	Bermudagrass	123	120	92
1	Bermudagrass	124	125	95
1	Bermudagrass	119	123	92
1	Bermudagrass	114	116	86
1	Bermudagrass	108	110	79
1	Bermudagrass	101	109	76
1	Bermudagrass	100	105	74
1	Bermudagrass	96	103	73
1	Bermudagrass	91	99	69
1	Bermudagrass	85	95	65
1	Bermudagrass	80	89	60
1	Bermudagrass	76	86	56
1	Bermudagrass	74	85	55
1	Bermudagrass	73	86	54
1	Bermudagrass	75	85	57
1	Bermudagrass	77	86	58
1	Bermudagrass	79	87	59
1	Bermudagrass	80	91	61
1	Bermudagrass	81	93	62
1	Bermudagrass	83	94	62
1	Bermudagrass	85	96	64
1	Bermudagrass	86	99	65
1	Bermudagrass	85	97	65
1	Bermudagrass	86	99	66
1	Bermudagrass	87	100	66
1	Bermudagrass	87	100	65
1	Bermudagrass	83	96	62
1	Bermudagrass	80	93	59
1	Bermudagrass	78	90	56
1	Bermudagrass	76	87	54
1	Bermudagrass	76	89	53
1	Bermudagrass	82	93	58
1	Bermudagrass	86	98	63
1	Bermudagrass	89	101	66
1	Bermudagrass	92	104	70
1	Bermudagrass	97	109	74
1	Bermudagrass	100	112	77
1	Bermudagrass	101	113	79
1	Bermudagrass	101	113	79
1	Bermudagrass	101	112	81
1	Bermudagrass	106	114	83
1	Bermudagrass	110	115	85
1	Bermudagrass	111	115	84
1	Bermudagrass	112	113	85
1	Bermudagrass	120	117	91
1	Bermudagrass	122	118	90
1	Bermudagrass	123	123	91
1	Bermudagrass	118	123	89
1	Bermudagrass	113	116	84
1	Bermudagrass	107	110	78
1	Bermudagrass	100	109	76
1	Bermudagrass	99	105	73
1	Bermudagrass	96	103	73
1	Bermudagrass	90	99	69
1	Bermudagrass	85	94	64
1	Bermudagrass	80	88	59
1	Bermudagrass	77	86	55
1	Bermudagrass	75	86	55
1	Bermudagrass	74	87	56
1	Bermudagrass	80	92	63
1	Bermudagrass	81	92	64
1	Bermudagrass	83	93	65
1	Bermudagrass	84	95	64
1	Bermudagrass	84	96	63
1	Bermudagrass	85	95	64
1	Bermudagrass	87	97	65
1	Bermudagrass	88	99	67
1	Bermudagrass	86	99	67
1	Bermudagrass	87	100	67
1	Bermudagrass	89	101	67
1	Bermudagrass	88	100	66
1	Bermudagrass	85	98	64
1	Bermudagrass	81	94	60
1	Bermudagrass	78	91	57
1	Bermudagrass	77	89	55
1	Bermudagrass	78	90	56
1	Bermudagrass	82	94	60
1	Bermudagrass	87	99	65
1	Bermudagrass	89	102	69
1	Bermudagrass	92	105	71
1	Bermudagrass	97	110	74
1	Bermudagrass	101	113	77
1	Bermudagrass	101	112	79
1	Bermudagrass	103	112	79
1	Bermudagrass	103	111	80
1	Bermudagrass	105	112	82
1	Bermudagrass	107	113	83
1	Bermudagrass	107	111	82
1	Bermudagrass	110	110	83
1	Bermudagrass	119	114	88
1	Bermudagrass	119	119	88
1	Bermudagrass	114	120	86
1	Bermudagrass	111	117	82
1	Bermudagrass	107	112	78
1	Bermudagrass	101	109	76
1	Bermudagrass	100	107	74
1	Bermudagrass	97	104	74
1	Bermudagrass	91	99	71
1	Bermudagrass	87	95	66
1	Bermudagrass	84	92	61
1	Bermudagrass	82	91	59
1	Bermudagrass	82	92	61
1	Bermudagrass	82	93	63
1	Bermudagrass	87	100	70
1	Bermudagrass	88	99	71
1	Bermudagrass	89	100	71
1	Bermudagrass	89	100	69
1	Bermudagrass	87	98	66
1	Bermudagrass	86	97	66
1	Bermudagrass	87	99	67
1	Bermudagrass	90	100	68
1	Bermudagrass	90	100	68
1	Bermudagrass	91	102	68
1	Bermudagrass	92	102	68
1	Bermudagrass	92	102	68
1	Bermudagrass	90	100	66
1	Bermudagrass	87	97	64
1	Bermudagrass	85	95	62
1	Bermudagrass	83	94	60
1	Bermudagrass	84	96	63
1	Bermudagrass	88	99	66
1	Bermudagrass	92	103	70
1	Bermudagrass	94	106	74
1	Bermudagrass	96	108	75
1	Bermudagrass	99	111	76
1	Bermudagrass	101	112	76
1	Bermudagrass	101	112	77
1	Bermudagrass	103	110	76
1	Bermudagrass	105	111	78
1	Bermudagrass	107	112	80
1	Bermudagrass	108	112	81
1	Bermudagrass	108	110	81
1	Bermudagrass	112	109	84
1	Bermudagrass	117	113	88
1	Bermudagrass	116	117	88
1	Bermudagrass	112	118	86
1	Bermudagrass	111	117	83
1	Bermudagrass	108	112	79
1	Bermudagrass	103	109	77
1	Bermudagrass	101	107	75
1	Bermudagrass	98	104	74
1	Bermudagrass	92	99	70
1	Bermudagrass	87	95	66
1	Bermudagrass	85	94	63
1	Bermudagrass	86	95	64
1	Bermudagrass	87	96	66
1	Bermudagrass	90	100	70
1	Bermudagrass	91	101	72
1	Bermudagrass	91	100	72
1	Bermudagrass	91	100	71
1	Bermudagrass	89	100	69
1	Bermudagrass	87	98	66
1	Bermudagrass	86	97	66
1	Bermudagrass	87	99	67
1	Bermudagrass	89	100	68
1	Bermudagrass	90	100	68
1	Bermudagrass	91	102	68
1	Bermudagrass	92	103	68
1	Bermudagrass	92	102	68
1	Bermudagrass	91	101	67
1	Bermudagrass	90	100	66
1	Bermudagrass	89	99	65
1	Bermudagrass	89	99	65
1	Bermudagrass	91	103	71
1	Bermudagrass	94	105	72
1	Bermudagrass	97	108	75
1	Bermudagrass	97	108	76
1	Bermudagrass	97	109	76
1	Bermudagrass	99	111	76
1	Bermudagrass	101	112	76
1	Bermudagrass	100	111	77
1	Bermudagrass	100	110	75
1	Bermudagrass	106	112	78
1	Bermudagrass	116	116	89
1	Bermudagrass	112	118	88
1	Bermudagrass	111	117	84
1	Bermudagrass	111	113	81
1	Bermudagrass	107	111	80
1	Bermudagrass	103	107	77
1	Bermudagrass	98	104	74
1	Bermudagrass	92	99	68
1	Bermudagrass	88	96	65
1	Bermudagrass	86	96	65
1	Bermudagrass	88	99	69
1	Bermudagrass	92	102	72
1	Bermudagrass	95	105	74
1	Bermudagrass	97	105	75
1	Bermudagrass	94	102	74
1	Bermudagrass	92	101	72
1	Bermudagrass	90	100	68
1	Bermudagrass	87	98	65
1	Bermudagrass	85	97	64
1	Bermudagrass	85	97	65
1	Bermudagrass	88	99	66
1	Bermudagrass	88	100	66
1	Bermudagrass	88	101	67
1	Bermudagrass	89	103	68
1	Bermudagrass	90	104	68
1	Bermudagrass	92	105	70
1	Bermudagrass	93	105	71
1	Bermudagrass	94	106	72
1	Bermudagrass	95	107	72
1	Bermudagrass	98	110	76
1	Bermudagrass	99	111	76
1	Bermudagrass	100	112	77
1	Bermudagrass	101	112	79
1	Bermudagrass	100	111	78
1	Bermudagrass	99	111	76
1	Bermudagrass	101	111	76
1	Bermudagrass	101	111	77
1	Bermudagrass	100	110	75
1	Bermudagrass	114	118	88
1	Bermudagrass	113	117	85
1	Bermudagrass	113	115	82
1	Bermudagrass	110	112	81
1	Bermudagrass	105	110	80
1	Bermudagrass	101	107	75
1	Bermudagrass	96	103	69
1	Bermudagrass	92	101	68
1	Bermudagrass	92	103	71
1	Bermudagrass	95	107	77
1	Bermudagrass	100	111	80
1	Bermudagrass	103	114	81
1	Bermudagrass	101	110	80
1	Bermudagrass	96	106	76
1	Bermudagrass	93	101	72
1	Bermudagrass	90	99	68
1	Bermudagrass	87	98	64
1	Bermudagrass	84	96	63
1	Bermudagrass	84	96	62
1	Bermudagrass	85	96	61
1	Bermudagrass	88	99	65
1	Bermudagrass	88	101	66
1	Bermudagrass	89	103	68
1	Bermudagrass	91	107	71
1	Bermudagrass	95	109	74
1	Bermudagrass	98	111	77
1	Bermudagrass	101	113	79
1	Bermudagrass	102	114	80
1	Bermudagrass	103	115	80
1	Bermudagrass	103	114	79
1	Bermudagrass	103	114	79
1	Bermudagrass	104	115	81
1	Bermudagrass	102	113	79
1	Bermudagrass	101	112	76
1	Bermudagrass	102	112	76
1	Bermudagrass	105	113	79
1	Bermudagrass	116	119	86
1	Bermudagrass	116	119	86
1	Bermudagrass	114	116	84
1	Bermudagrass	111	115	84
1	Bermudagrass	107	113	81
1	Bermudagrass	104	110	78
1	Bermudagrass	101	107	75
1	Bermudagrass	100	107	75
1	Bermudagrass	100	110	79
1	Bermudagrass	104	115	84
1	Bermudagrass	108	119	88
1	Bermudagrass	110	121	88
1	Bermudagrass	104	114	82
1	Bermudagrass	96	107	77
1	Bermudagrass	90	101	70
1	Bermudagrass	89	98	65
1	Bermudagrass	87	98	63
1	Bermudagrass	83	96	62
1	Bermudagrass	81	93	60
1	Bermudagrass	81	92	57
1	Bermudagrass	86	96	63
1	Bermudagrass	87	99	65
1	Bermudagrass	89	103	69
1	Bermudagrass	93	107	73
1	Bermudagrass	100	112	78
1	Bermudagrass	104	115	82
1	Bermudagrass	105	117	84
1	Bermudagrass	106	118	85
1	Bermudagrass	105	117	82
1	Bermudagrass	104	116	81
1	Bermudagrass	105	115	81
1	Bermudagrass	106	116	83
1	Bermudagrass	106	116	82
1	Bermudagrass	105	115	79
1	Bermudagrass	108	117	80
1	Bermudagrass	111	120	85
1	Bermudagrass	116	119	86
1	Bermudagrass	116	119	86
1	Bermudagrass	114	117	84
1	Bermudagrass	110	115	85
1	Bermudagrass	106	112	80
1	Bermudagrass	104	109	78
1	Bermudagrass	102	107	77
1	Bermudagrass	101	107	78
1	Bermudagrass	103	110	81
1	Bermudagrass	106	115	85
1	Bermudagrass	110	119	88
1	Bermudagrass	113	122	90
1	Bermudagrass	105	114	81
1	Bermudagrass	95	107	76
1	Bermudagrass	89	100	68
1	Bermudagrass	88	98	64
1	Bermudagrass	86	98	63
1	Bermudagrass	83	96	62
1	Bermudagrass	80	93	60
1	Bermudagrass	80	92	57
1	Bermudagrass	84	95	62
1	Bermudagrass	85	98	65
1	Bermudagrass	88	103	69
1	Bermudagrass	93	107	73
1	Bermudagrass	99	112	79
1	Bermudagrass	104	115	82
1	Bermudagrass	105	117	84
1	Bermudagrass	105	117	85
1	Bermudagrass	105	117	83
1	Bermudagrass	104	115	81
1	Bermudagrass	105	115	81
1	Bermudagrass	106	117	83
1	Bermudagrass	106	116	82
1	Bermudagrass	107	117	80
1	Bermudagrass	110	119	82
1	Bermudagrass	115	123	87
1	Bermudagrass	117	120	87
1	Bermudagrass	116	119	87
1	Bermudagrass	114	117	85
1	Bermudagrass	110	116	85
1	Bermudagrass	105	109	80
1	Bermudagrass	103	108	79
1	Bermudagrass	102	107	79
1	Bermudagrass	102	109	81
1	Bermudagrass	104	112	83
1	Bermudagrass	107	115	85
1	Bermudagrass	108	118	85
1	Bermudagrass	106	120	86
1	Bermudagrass	101	112	83
1	Bermudagrass	94	105	73
1	Bermudagrass	87	98	64
1	Bermudagrass	83	96	62
1	Bermudagrass	83	95	62
1	Bermudagrass	82	94	59
1	Bermudagrass	79	91	57
1	Bermudagrass	77	89	57
1	Bermudagrass	78	92	57
1	Bermudagrass	81	94	59
1	Bermudagrass	86	100	64
1	Bermudagrass	93	106	71
1	Bermudagrass	98	110	76
1	Bermudagrass	100	113	79
1	Bermudagrass	104	116	82
1	Bermudagrass	106	118	84
1	Bermudagrass	105	116	82
1	Bermudagrass	105	116	82
1	Bermudagrass	106	117	83
1	Bermudagrass	107	118	83
1	Bermudagrass	107	118	82
1	Bermudagrass	109	119	82
1	Bermudagrass	114	121	84
1	Bermudagrass	117	120	87
1	Bermudagrass	117	119	87
1	Bermudagrass	115	118	85
1	Bermudagrass	112	117	84
1	Bermudagrass	108	112	80
1	Bermudagrass	107	110	79
1	Bermudagrass	105	109	79
1	Bermudagrass	104	110	80
1	Bermudagrass	105	111	81
1	Bermudagrass	107	112	82
1	Bermudagrass	107	112	81
1	Bermudagrass	104	113	81
1	Bermudagrass	96	106	75
1	Bermudagrass	90	99	66
1	Bermudagrass	83	93	60
1	Bermudagrass	79	91	60
1	Bermudagrass	80	93	60
1	Bermudagrass	81	93	58
1	Bermudagrass	79	91	57
1	Bermudagrass	78	90	57
1	Bermudagrass	79	94	60
1	Bermudagrass	81	94	60
1	Bermudagrass	85	99	64
1	Bermudagrass	92	104	70
1	Bermudagrass	96	108	74
1	Bermudagrass	99	110	76
1	Bermudagrass	101	113	78
1	Bermudagrass	104	116	80
1	Bermudagrass	104	114	80
1	Bermudagrass	105	115	82
1	Bermudagrass	107	117	83
1	Bermudagrass	107	118	83
1	Bermudagrass	107	118	82
1	Bermudagrass	110	120	83
1	Bermudagrass	115	122	85
1	Bermudagrass	117	120	87
1	Bermudagrass	116	120	86
1	Bermudagrass	115	119	84
1	Bermudagrass	113	119	83
1	Bermudagrass	113	118	83
1	Bermudagrass	113	117	82
1	Bermudagrass	110	115	82
1	Bermudagrass	109	114	82
1	Bermudagrass	109	113	83
1	Bermudagrass	108	112	82
1	Bermudagrass	104	110	79
1	Bermudagrass	100	106	76
1	Bermudagrass	91	99	67
1	Bermudagrass	85	92	59
1	Bermudagrass	79	88	55
1	Bermudagrass	76	88	56
1	Bermudagrass	78	91	58
1	Bermudagrass	82	93	59
1	Bermudagrass	83	94	60
1	Bermudagrass	83	94	61
1	Bermudagrass	84	97	64
1	Bermudagrass	84	96	63
1	Bermudagrass	86	98	65
1	Bermudagrass	91	101	68
1	Bermudagrass	96	105	73
1	Bermudagrass	98	108	74
1	Bermudagrass	99	110	75
1	Bermudagrass	100	112	75
1	Bermudagrass	103	113	78
1	Bermudagrass	105	114	81
1	Bermudagrass	106	116	83
1	Bermudagrass	107	116	84
1	Bermudagrass	107	117	84
1	Bermudagrass	111	120	85
1	Bermudagrass	116	123	87
1	Bermudagrass	116	120	87
1	Bermudagrass	116	120	86
1	Bermudagrass	115	120	84
1	Bermudagrass	114	120	83
1	Bermudagrass	114	118	85
1	Bermudagrass	114	118	86
1	Bermudagrass	114	118	86
1	Bermudagrass	112	117	86
1	Bermudagrass	111	116	86
1	Bermudagrass	108	114	83
1	Bermudagrass	103	110	79
1	Bermudagrass	97	104	74
1	Bermudagrass	90	98	66
1	Bermudagrass	85	92	59
1	Bermudagrass	79	89	55
1	Bermudagrass	78	90	55
1	Bermudagrass	81	94	58
1	Bermudagrass	85	96	61
1	Bermudagrass	87	97	65
1	Bermudagrass	87	98	67
1	Bermudagrass	89	98	67
1	Bermudagrass	88	97	65
1	Bermudagrass	89	98	65
1	Bermudagrass	92	101	68
1	Bermudagrass	96	105	73
1	Bermudagrass	98	108	74
1	Bermudagrass	99	110	75
1	Bermudagrass	100	112	75
1	Bermudagrass	103	113	78
1	Bermudagrass	104	114	80
1	Bermudagrass	106	116	83
1	Bermudagrass	107	116	84
1	Bermudagrass	107	117	84
1	Bermudagrass	112	119	86
1	Bermudagrass	92	95	78
1	Bermudagrass	117	120	88
1	Bermudagrass	116	120	87
1	Bermudagrass	115	121	86
1	Bermudagrass	114	121	86
1	Bermudagrass	115	119	87
1	Bermudagrass	116	120	88
1	Bermudagrass	117	121	89
1	Bermudagrass	116	120	89
1	Bermudagrass	115	119	88
1	Bermudagrass	110	117	85
1	Bermudagrass	103	110	79
1	Bermudagrass	96	104	71
1	Bermudagrass	90	100	68
1	Bermudagrass	87	96	64
1	Bermudagrass	84	95	60
1	Bermudagrass	85	97	61
1	Bermudagrass	88	101	65
1	Bermudagrass	91	103	68
1	Bermudagrass	93	103	71
1	Bermudagrass	93	103	72
1	Bermudagrass	94	102	71
1	Bermudagrass	92	101	68
1	Bermudagrass	91	101	68
1	Bermudagrass	93	104	70
1	Bermudagrass	96	105	73
1	Bermudagrass	96	107	74
1	Bermudagrass	97	108	74
1	Bermudagrass	99	110	75
1	Bermudagrass	101	112	76
1	Bermudagrass	102	114	79
1	Bermudagrass	104	115	81
1	Bermudagrass	105	116	83
1	Bermudagrass	107	116	83
1	Bermudagrass	112	119	86
1	Bermudagrass	96	99	81
1	Bermudagrass	92	95	79
1	Bermudagrass	119	122	91
1	Bermudagrass	118	122	90
1	Bermudagrass	117	123	89
1	Bermudagrass	118	123	89
1	Bermudagrass	118	124	91
1	Bermudagrass	119	125	92
1	Bermudagrass	119	124	91
1	Bermudagrass	118	123	90
1	Bermudagrass	116	122	90
1	Bermudagrass	112	120	87
1	Bermudagrass	105	113	81
1	Bermudagrass	97	105	72
1	Bermudagrass	93	102	69
1	Bermudagrass	92	101	68
1	Bermudagrass	90	101	68
1	Bermudagrass	92	104	71
1	Bermudagrass	95	107	74
1	Bermudagrass	98	109	76
1	Bermudagrass	99	109	75
1	Bermudagrass	99	109	75
1	Bermudagrass	96	107	76
1	Bermudagrass	95	106	74
1	Bermudagrass	94	106	72
1	Bermudagrass	94	106	72
1	Bermudagrass	92	105	70
1	Bermudagrass	92	103	70
1	Bermudagrass	94	104	71
1	Bermudagrass	97	107	74
1	Bermudagrass	99	109	74
1	Bermudagrass	100	110	75
1	Bermudagrass	101	112	77
1	Bermudagrass	103	114	79
1	Bermudagrass	106	116	81
1	Bermudagrass	97	98	78
1	Bermudagrass	93	97	80
1	Bermudagrass	87	93	75
1	Bermudagrass	119	122	91
1	Bermudagrass	118	122	90
1	Bermudagrass	118	123	90
1	Bermudagrass	118	124	90
1	Bermudagrass	118	125	91
1	Bermudagrass	118	125	92
1	Bermudagrass	118	123	91
1	Bermudagrass	116	121	89
1	Bermudagrass	114	121	89
1	Bermudagrass	111	119	87
1	Bermudagrass	105	114	82
1	Bermudagrass	98	105	73
1	Bermudagrass	93	102	69
1	Bermudagrass	92	101	69
1	Bermudagrass	91	101	70
1	Bermudagrass	94	105	73
1	Bermudagrass	97	108	75
1	Bermudagrass	99	109	77
1	Bermudagrass	101	110	77
1	Bermudagrass	101	112	76
1	Bermudagrass	96	108	76
1	Bermudagrass	95	108	74
1	Bermudagrass	94	107	73
1	Bermudagrass	94	106	72
1	Bermudagrass	91	103	69
1	Bermudagrass	90	101	68
1	Bermudagrass	93	103	70
1	Bermudagrass	97	107	73
1	Bermudagrass	99	108	74
1	Bermudagrass	100	109	75
1	Bermudagrass	101	111	76
1	Bermudagrass	102	113	77
1	Bermudagrass	106	115	79
1	Bermudagrass	98	95	77
1	Bermudagrass	98	97	77
1	Bermudagrass	95	98	77
1	Bermudagrass	88	95	76
1	Bermudagrass	81	93	72
1	Bermudagrass	122	123	94
1	Bermudagrass	120	123	91
1	Bermudagrass	118	123	90
1	Bermudagrass	117	123	91
1	Bermudagrass	119	123	91
1	Bermudagrass	119	123	91
1	Bermudagrass	118	123	91
1	Bermudagrass	116	119	88
1	Bermudagrass	113	115	84
1	Bermudagrass	111	115	84
1	Bermudagrass	109	116	85
1	Bermudagrass	103	111	81
1	Bermudagrass	98	104	73
1	Bermudagrass	93	102	70
1	Bermudagrass	92	100	69
1	Bermudagrass	92	100	69
1	Bermudagrass	93	103	70
1	Bermudagrass	97	107	73
1	Bermudagrass	100	110	78
1	Bermudagrass	102	111	79
1	Bermudagrass	102	113	79
1	Bermudagrass	97	108	76
1	Bermudagrass	97	108	74
1	Bermudagrass	96	107	73
1	Bermudagrass	94	105	71
1	Bermudagrass	90	101	67
1	Bermudagrass	89	99	66
1	Bermudagrass	92	103	69
1	Bermudagrass	97	107	73
1	Bermudagrass	101	108	75
1	Bermudagrass	101	109	75
1	Bermudagrass	101	111	75
1	Bermudagrass	102	112	75
1	Bermudagrass	105	114	77
1	Bermudagrass	107	101	80
1	Bermudagrass	101	98	79
1	Bermudagrass	99	99	78
1	Bermudagrass	93	98	75
1	Bermudagrass	83	93	71
1	Bermudagrass	78	93	71
1	Bermudagrass	121	122	95
1	Bermudagrass	119	120	91
1	Bermudagrass	117	120	89
1	Bermudagrass	116	121	89
1	Bermudagrass	116	122	91
1	Bermudagrass	117	120	89
1	Bermudagrass	113	119	86
1	Bermudagrass	111	118	84
1	Bermudagrass	112	116	85
1	Bermudagrass	111	116	85
1	Bermudagrass	107	114	82
1	Bermudagrass	101	109	77
1	Bermudagrass	97	104	74
1	Bermudagrass	93	102	72
1	Bermudagrass	93	101	69
1	Bermudagrass	92	101	68
1	Bermudagrass	94	103	69
1	Bermudagrass	97	105	73
1	Bermudagrass	100	108	76
1	Bermudagrass	102	112	78
1	Bermudagrass	102	113	79
1	Bermudagrass	98	110	76
1	Bermudagrass	97	108	74
1	Bermudagrass	96	106	72
1	Bermudagrass	94	105	71
1	Bermudagrass	91	102	69
1	Bermudagrass	90	101	68
1	Bermudagrass	93	104	70
1	Bermudagrass	98	108	73
1	Bermudagrass	100	107	76
1	Bermudagrass	99	107	74
1	Bermudagrass	99	107	72
1	Bermudagrass	101	109	74
1	Bermudagrass	144	126	103
1	Bermudagrass	143	124	102
1	Bermudagrass	137	120	96
1	Bermudagrass	130	115	90
1	Bermudagrass	125	112	88
1	Bermudagrass	124	111	88
1	Bermudagrass	109	105	81
1	Bermudagrass	99	98	79
1	Bermudagrass	96	99	78
1	Bermudagrass	92	98	72
1	Bermudagrass	78	88	69
1	Bermudagrass	77	90	70
1	Bermudagrass	123	124	97
1	Bermudagrass	120	121	94
1	Bermudagrass	117	118	90
1	Bermudagrass	114	116	87
1	Bermudagrass	111	115	85
1	Bermudagrass	109	115	85
1	Bermudagrass	110	114	83
1	Bermudagrass	105	112	80
1	Bermudagrass	102	110	78
1	Bermudagrass	103	109	78
1	Bermudagrass	103	109	78
1	Bermudagrass	99	107	76
1	Bermudagrass	95	104	74
1	Bermudagrass	93	102	73
1	Bermudagrass	91	100	70
1	Bermudagrass	91	100	69
1	Bermudagrass	92	101	69
1	Bermudagrass	94	104	70
1	Bermudagrass	96	106	72
1	Bermudagrass	98	107	74
1	Bermudagrass	99	109	75
1	Bermudagrass	100	110	76
1	Bermudagrass	97	108	74
1	Bermudagrass	95	106	72
1	Bermudagrass	94	105	71
1	Bermudagrass	93	104	70
1	Bermudagrass	91	102	69
1	Bermudagrass	91	102	69
1	Bermudagrass	94	104	71
1	Bermudagrass	98	108	73
1	Bermudagrass	100	108	76
1	Bermudagrass	100	108	74
1	Bermudagrass	101	109	74
1	Bermudagrass	104	111	77
1	Bermudagrass	130	118	93
1	Bermudagrass	127	114	90
1	Bermudagrass	122	109	83
1	Bermudagrass	116	105	79
1	Bermudagrass	113	103	78
1	Bermudagrass	113	102	79
1	Bermudagrass	114	102	78
1	Bermudagrass	120	115	94
1	Bermudagrass	109	107	83
1	Bermudagrass	97	98	79
1	Bermudagrass	93	97	76
1	Bermudagrass	88	95	70
1	Bermudagrass	76	87	68
1	Bermudagrass	127	126	100
1	Bermudagrass	127	126	100
1	Bermudagrass	126	125	99
1	Bermudagrass	124	124	97
1	Bermudagrass	121	122	94
1	Bermudagrass	117	118	90
1	Bermudagrass	113	115	87
1	Bermudagrass	108	112	83
1	Bermudagrass	106	111	81
1	Bermudagrass	102	107	76
1	Bermudagrass	97	104	73
1	Bermudagrass	93	101	70
1	Bermudagrass	92	99	69
1	Bermudagrass	92	99	69
1	Bermudagrass	91	99	68
1	Bermudagrass	90	99	69
1	Bermudagrass	90	99	71
1	Bermudagrass	91	99	69
1	Bermudagrass	91	100	70
1	Bermudagrass	92	101	70
1	Bermudagrass	93	105	70
1	Bermudagrass	95	106	72
1	Bermudagrass	97	107	72
1	Bermudagrass	97	107	73
1	Bermudagrass	97	107	74
1	Bermudagrass	96	106	72
1	Bermudagrass	94	105	71
1	Bermudagrass	93	104	70
1	Bermudagrass	93	104	70
1	Bermudagrass	91	102	69
1	Bermudagrass	91	102	69
1	Bermudagrass	94	104	71
1	Bermudagrass	98	108	73
1	Bermudagrass	100	108	76
1	Bermudagrass	101	108	75
1	Bermudagrass	103	110	76
1	Bermudagrass	115	110	82
1	Bermudagrass	121	115	86
1	Bermudagrass	124	118	88
1	Bermudagrass	123	120	89
1	Bermudagrass	123	115	86
1	Bermudagrass	120	111	84
1	Bermudagrass	115	106	79
1	Bermudagrass	109	101	73
1	Bermudagrass	106	98	71
1	Bermudagrass	106	97	71
1	Bermudagrass	107	97	72
1	Bermudagrass	108	98	72
1	Bermudagrass	121	116	96
1	Bermudagrass	108	107	84
1	Bermudagrass	95	97	79
1	Bermudagrass	90	96	74
1	Bermudagrass	85	93	69
1	Bermudagrass	76	86	68
1	Bermudagrass	126	125	98
1	Bermudagrass	124	123	98
1	Bermudagrass	123	123	97
1	Bermudagrass	121	122	94
1	Bermudagrass	118	119	92
1	Bermudagrass	113	115	89
1	Bermudagrass	108	111	84
1	Bermudagrass	104	108	79
1	Bermudagrass	101	106	75
1	Bermudagrass	93	99	67
1	Bermudagrass	89	95	65
1	Bermudagrass	85	91	62
1	Bermudagrass	82	89	60
1	Bermudagrass	82	89	59
1	Bermudagrass	84	92	60
1	Bermudagrass	86	94	64
1	Bermudagrass	87	95	69
1	Bermudagrass	89	97	68
1	Bermudagrass	89	99	70
1	Bermudagrass	90	101	71
1	Bermudagrass	92	104	71
1	Bermudagrass	94	105	70
1	Bermudagrass	94	105	69
1	Bermudagrass	94	105	70
1	Bermudagrass	93	104	71
1	Bermudagrass	93	102	69
1	Bermudagrass	92	102	68
1	Bermudagrass	92	102	67
1	Bermudagrass	92	103	68
1	Bermudagrass	92	103	69
1	Bermudagrass	91	102	69
1	Bermudagrass	94	104	71
1	Bermudagrass	97	107	73
1	Bermudagrass	100	107	74
1	Bermudagrass	102	109	75
1	Bermudagrass	108	113	79
1	Bermudagrass	103	99	72
1	Bermudagrass	106	104	75
1	Bermudagrass	111	110	79
1	Bermudagrass	116	113	81
1	Bermudagrass	118	114	82
1	Bermudagrass	116	115	82
1	Bermudagrass	118	112	81
1	Bermudagrass	114	108	78
1	Bermudagrass	108	103	73
1	Bermudagrass	104	99	70
1	Bermudagrass	102	98	69
1	Bermudagrass	103	97	71
1	Bermudagrass	104	97	71
1	Bermudagrass	104	98	71
1	Bermudagrass	106	99	75
1	Bermudagrass	119	114	94
1	Bermudagrass	105	105	83
1	Bermudagrass	93	97	76
1	Bermudagrass	86	94	70
1	Bermudagrass	81	92	67
1	Bermudagrass	76	88	68
1	Bermudagrass	118	122	94
1	Bermudagrass	118	118	93
1	Bermudagrass	117	117	91
1	Bermudagrass	114	115	88
1	Bermudagrass	110	112	85
1	Bermudagrass	105	108	82
1	Bermudagrass	100	104	77
1	Bermudagrass	96	101	71
1	Bermudagrass	93	99	67
1	Bermudagrass	87	93	63
1	Bermudagrass	84	90	61
1	Bermudagrass	80	87	59
1	Bermudagrass	78	85	57
1	Bermudagrass	78	86	56
1	Bermudagrass	81	89	57
1	Bermudagrass	85	93	63
1	Bermudagrass	87	95	68
1	Bermudagrass	88	97	67
1	Bermudagrass	88	98	69
1	Bermudagrass	88	99	71
1	Bermudagrass	90	101	70
1	Bermudagrass	91	102	68
1	Bermudagrass	91	102	66
1	Bermudagrass	90	101	66
1	Bermudagrass	89	101	67
1	Bermudagrass	90	99	66
1	Bermudagrass	89	99	65
1	Bermudagrass	89	100	65
1	Bermudagrass	91	102	67
1	Bermudagrass	92	103	69
1	Bermudagrass	92	103	70
1	Bermudagrass	94	105	71
1	Bermudagrass	97	107	73
1	Bermudagrass	101	109	75
1	Bermudagrass	106	113	78
1	Bermudagrass	114	118	85
1	Bermudagrass	104	102	73
1	Bermudagrass	104	104	75
1	Bermudagrass	105	107	77
1	Bermudagrass	108	110	79
1	Bermudagrass	112	112	79
1	Bermudagrass	112	112	78
1	Bermudagrass	110	110	77
1	Bermudagrass	109	108	77
1	Bermudagrass	106	106	74
1	Bermudagrass	102	103	71
1	Bermudagrass	101	101	71
1	Bermudagrass	102	101	72
1	Bermudagrass	103	101	73
1	Bermudagrass	102	101	73
1	Bermudagrass	102	100	73
1	Bermudagrass	106	101	75
1	Bermudagrass	108	104	75
1	Bermudagrass	124	118	96
1	Bermudagrass	113	109	88
1	Bermudagrass	100	101	79
1	Bermudagrass	92	97	75
1	Bermudagrass	85	91	68
1	Bermudagrass	79	89	66
1	Bermudagrass	77	90	70
1	Bermudagrass	114	118	92
1	Bermudagrass	115	116	91
1	Bermudagrass	113	114	88
1	Bermudagrass	110	111	86
1	Bermudagrass	107	109	83
1	Bermudagrass	102	106	80
1	Bermudagrass	98	103	76
1	Bermudagrass	92	98	69
1	Bermudagrass	90	95	65
1	Bermudagrass	85	91	63
1	Bermudagrass	84	90	61
1	Bermudagrass	81	88	59
1	Bermudagrass	78	87	59
1	Bermudagrass	79	88	59
1	Bermudagrass	82	91	60
1	Bermudagrass	85	94	64
1	Bermudagrass	87	97	69
1	Bermudagrass	88	97	67
1	Bermudagrass	88	98	69
1	Bermudagrass	88	99	70
1	Bermudagrass	89	99	68
1	Bermudagrass	90	100	66
1	Bermudagrass	89	100	65
1	Bermudagrass	89	100	65
1	Bermudagrass	88	100	66
1	Bermudagrass	88	98	65
1	Bermudagrass	88	98	65
1	Bermudagrass	89	99	65
1	Bermudagrass	90	101	67
1	Bermudagrass	92	104	70
1	Bermudagrass	93	104	70
1	Bermudagrass	95	105	71
1	Bermudagrass	97	107	73
1	Bermudagrass	103	111	77
1	Bermudagrass	109	116	81
1	Bermudagrass	119	122	89
1	Bermudagrass	105	104	75
1	Bermudagrass	105	105	75
1	Bermudagrass	105	106	76
1	Bermudagrass	104	108	78
1	Bermudagrass	106	110	79
1	Bermudagrass	108	111	78
1	Bermudagrass	107	111	78
1	Bermudagrass	103	107	76
1	Bermudagrass	103	105	74
1	Bermudagrass	102	104	72
1	Bermudagrass	101	103	72
1	Bermudagrass	101	102	72
1	Bermudagrass	102	102	73
1	Bermudagrass	103	102	73
1	Bermudagrass	103	102	73
1	Bermudagrass	102	101	73
1	Bermudagrass	106	103	75
1	Bermudagrass	107	103	75
1	Bermudagrass	110	103	75
1	Bermudagrass	120	115	90
1	Bermudagrass	116	113	88
1	Bermudagrass	107	106	83
1	Bermudagrass	97	101	79
1	Bermudagrass	93	99	76
1	Bermudagrass	86	91	69
1	Bermudagrass	78	87	67
1	Bermudagrass	78	90	70
1	Bermudagrass	109	112	87
1	Bermudagrass	107	111	86
1	Bermudagrass	107	110	85
1	Bermudagrass	106	109	84
1	Bermudagrass	105	107	82
1	Bermudagrass	101	105	79
1	Bermudagrass	96	102	75
1	Bermudagrass	92	97	70
1	Bermudagrass	89	94	68
1	Bermudagrass	83	91	65
1	Bermudagrass	84	90	63
1	Bermudagrass	84	89	62
1	Bermudagrass	81	89	63
1	Bermudagrass	81	90	63
1	Bermudagrass	83	92	63
1	Bermudagrass	86	95	66
1	Bermudagrass	88	97	69
1	Bermudagrass	88	97	67
1	Bermudagrass	88	98	68
1	Bermudagrass	88	98	68
1	Bermudagrass	88	98	67
1	Bermudagrass	89	98	65
1	Bermudagrass	88	98	64
1	Bermudagrass	87	98	64
1	Bermudagrass	86	98	65
1	Bermudagrass	88	98	65
1	Bermudagrass	87	98	64
1	Bermudagrass	88	99	65
1	Bermudagrass	90	101	67
1	Bermudagrass	93	104	70
1	Bermudagrass	93	104	71
1	Bermudagrass	95	105	71
1	Bermudagrass	97	107	73
1	Bermudagrass	102	110	77
1	Bermudagrass	109	116	82
1	Bermudagrass	105	100	75
1	Bermudagrass	106	105	76
1	Bermudagrass	105	106	76
1	Bermudagrass	104	107	77
1	Bermudagrass	103	108	78
1	Bermudagrass	104	109	79
1	Bermudagrass	105	111	78
1	Bermudagrass	104	109	77
1	Bermudagrass	101	106	76
1	Bermudagrass	100	104	74
1	Bermudagrass	100	105	73
1	Bermudagrass	101	105	72
1	Bermudagrass	101	105	74
1	Bermudagrass	103	104	75
1	Bermudagrass	103	103	74
1	Bermudagrass	102	103	73
1	Bermudagrass	102	103	74
1	Bermudagrass	104	104	76
1	Bermudagrass	104	103	75
1	Bermudagrass	105	103	75
1	Bermudagrass	108	104	77
1	Bermudagrass	117	114	89
1	Bermudagrass	109	106	83
1	Bermudagrass	110	108	82
1	Bermudagrass	103	106	80
1	Bermudagrass	98	104	80
1	Bermudagrass	98	104	81
1	Bermudagrass	89	94	73
1	Bermudagrass	78	87	67
1	Bermudagrass	77	91	70
1	Bermudagrass	104	104	82
1	Bermudagrass	97	103	79
1	Bermudagrass	98	103	79
1	Bermudagrass	99	103	79
1	Bermudagrass	100	103	78
1	Bermudagrass	98	103	76
1	Bermudagrass	94	99	73
1	Bermudagrass	90	95	70
1	Bermudagrass	87	91	69
1	Bermudagrass	82	89	65
1	Bermudagrass	85	89	64
1	Bermudagrass	86	90	63
1	Bermudagrass	84	90	65
1	Bermudagrass	83	91	65
1	Bermudagrass	85	93	65
1	Bermudagrass	87	95	66
1	Bermudagrass	88	96	69
1	Bermudagrass	88	97	68
1	Bermudagrass	87	97	67
1	Bermudagrass	87	97	67
1	Bermudagrass	87	98	65
1	Bermudagrass	88	97	64
1	Bermudagrass	87	97	64
1	Bermudagrass	86	97	64
1	Bermudagrass	86	97	64
1	Bermudagrass	87	98	65
1	Bermudagrass	87	98	64
1	Bermudagrass	88	98	65
1	Bermudagrass	90	101	68
1	Bermudagrass	93	104	71
1	Bermudagrass	94	104	72
1	Bermudagrass	96	105	72
1	Bermudagrass	97	107	73
1	Bermudagrass	99	108	76
1	Bermudagrass	107	114	81
1	Bermudagrass	113	106	79
1	Bermudagrass	109	106	78
1	Bermudagrass	107	107	78
1	Bermudagrass	106	108	78
1	Bermudagrass	104	108	78
1	Bermudagrass	103	108	79
1	Bermudagrass	104	109	80
1	Bermudagrass	106	111	79
1	Bermudagrass	104	109	78
1	Bermudagrass	102	106	77
1	Bermudagrass	99	104	75
1	Bermudagrass	100	106	74
1	Bermudagrass	101	107	74
1	Bermudagrass	101	106	76
1	Bermudagrass	102	105	76
1	Bermudagrass	101	104	74
1	Bermudagrass	100	104	74
1	Bermudagrass	99	105	75
1	Bermudagrass	102	105	73
1	Bermudagrass	101	104	75
1	Bermudagrass	100	103	75
1	Bermudagrass	103	104	73
1	Bermudagrass	107	105	73
1	Bermudagrass	109	107	75
1	Bermudagrass	108	106	77
1	Bermudagrass	106	104	78
1	Bermudagrass	103	100	78
1	Bermudagrass	106	104	78
1	Bermudagrass	101	105	79
1	Bermudagrass	99	107	83
1	Bermudagrass	102	109	85
1	Bermudagrass	92	98	76
1	Bermudagrass	78	88	68
1	Bermudagrass	76	92	70
1	Bermudagrass	99	100	78
1	Bermudagrass	94	97	73
1	Bermudagrass	94	97	76
1	Bermudagrass	95	98	77
1	Bermudagrass	96	99	76
1	Bermudagrass	96	99	74
1	Bermudagrass	94	97	73
1	Bermudagrass	90	94	71
1	Bermudagrass	87	91	68
1	Bermudagrass	82	87	65
1	Bermudagrass	84	88	65
1	Bermudagrass	85	90	66
1	Bermudagrass	86	92	66
1	Bermudagrass	86	93	66
1	Bermudagrass	87	94	66
1	Bermudagrass	87	95	67
1	Bermudagrass	87	96	68
1	Bermudagrass	87	98	68
1	Bermudagrass	87	97	68
1	Bermudagrass	86	95	66
1	Bermudagrass	85	94	64
1	Bermudagrass	86	95	64
1	Bermudagrass	86	96	64
1	Bermudagrass	87	97	64
1	Bermudagrass	86	98	65
1	Bermudagrass	86	97	67
1	Bermudagrass	86	97	66
1	Bermudagrass	87	98	66
1	Bermudagrass	90	100	68
1	Bermudagrass	92	103	71
1	Bermudagrass	93	104	72
1	Bermudagrass	95	104	72
1	Bermudagrass	97	105	72
1	Bermudagrass	99	108	75
1	Bermudagrass	107	113	81
1	Bermudagrass	116	109	83
1	Bermudagrass	111	107	79
1	Bermudagrass	110	107	80
1	Bermudagrass	107	108	79
1	Bermudagrass	104	107	80
1	Bermudagrass	104	107	82
1	Bermudagrass	105	109	82
1	Bermudagrass	105	111	80
1	Bermudagrass	104	111	78
1	Bermudagrass	103	109	78
1	Bermudagrass	101	110	77
1	Bermudagrass	101	108	77
1	Bermudagrass	103	108	78
1	Bermudagrass	104	107	77
1	Bermudagrass	102	106	77
1	Bermudagrass	99	105	75
1	Bermudagrass	98	103	74
1	Bermudagrass	98	102	73
1	Bermudagrass	98	102	72
1	Bermudagrass	100	104	75
1	Bermudagrass	101	104	75
1	Bermudagrass	100	103	73
1	Bermudagrass	99	101	71
1	Bermudagrass	100	99	72
1	Bermudagrass	100	99	73
1	Bermudagrass	98	98	72
1	Bermudagrass	100	97	75
1	Bermudagrass	102	102	75
1	Bermudagrass	100	106	78
1	Bermudagrass	101	105	85
1	Bermudagrass	100	111	85
1	Bermudagrass	92	97	76
1	Bermudagrass	86	97	77
1	Bermudagrass	98	99	77
1	Bermudagrass	94	98	75
1	Bermudagrass	94	97	77
1	Bermudagrass	94	97	77
1	Bermudagrass	94	98	75
1	Bermudagrass	93	98	73
1	Bermudagrass	91	96	71
1	Bermudagrass	87	94	69
1	Bermudagrass	85	91	67
1	Bermudagrass	84	90	68
1	Bermudagrass	84	91	67
1	Bermudagrass	84	91	67
1	Bermudagrass	85	92	67
1	Bermudagrass	86	93	66
1	Bermudagrass	87	94	66
1	Bermudagrass	87	96	68
1	Bermudagrass	87	97	69
1	Bermudagrass	88	98	69
1	Bermudagrass	86	96	67
1	Bermudagrass	85	95	65
1	Bermudagrass	84	94	64
1	Bermudagrass	85	94	63
1	Bermudagrass	86	95	63
1	Bermudagrass	86	96	65
1	Bermudagrass	86	96	66
1	Bermudagrass	86	96	66
1	Bermudagrass	86	97	66
1	Bermudagrass	87	98	66
1	Bermudagrass	90	100	68
1	Bermudagrass	92	103	71
1	Bermudagrass	93	105	72
1	Bermudagrass	95	107	73
1	Bermudagrass	97	107	73
1	Bermudagrass	99	108	76
1	Bermudagrass	106	113	81
1	Bermudagrass	117	120	88
1	Bermudagrass	117	111	84
1	Bermudagrass	110	108	80
1	Bermudagrass	110	107	79
1	Bermudagrass	107	107	79
1	Bermudagrass	104	108	80
1	Bermudagrass	105	109	82
1	Bermudagrass	105	112	83
1	Bermudagrass	105	115	81
1	Bermudagrass	104	116	80
1	Bermudagrass	104	114	80
1	Bermudagrass	102	112	78
1	Bermudagrass	101	110	78
1	Bermudagrass	102	108	79
1	Bermudagrass	101	107	78
1	Bermudagrass	99	106	77
1	Bermudagrass	97	105	75
1	Bermudagrass	97	103	74
1	Bermudagrass	98	102	73
1	Bermudagrass	97	102	72
1	Bermudagrass	100	103	75
1	Bermudagrass	101	103	75
1	Bermudagrass	100	102	73
1	Bermudagrass	99	101	72
1	Bermudagrass	100	99	74
1	Bermudagrass	100	99	74
1	Bermudagrass	99	99	74
1	Bermudagrass	102	99	77
1	Bermudagrass	101	104	77
1	Bermudagrass	100	107	81
1	Bermudagrass	100	105	84
1	Bermudagrass	97	109	84
1	Bermudagrass	91	100	78
1	Bermudagrass	86	98	78
1	Bermudagrass	97	100	77
1	Bermudagrass	96	97	75
1	Bermudagrass	94	97	76
1	Bermudagrass	93	97	77
1	Bermudagrass	92	96	77
1	Bermudagrass	91	96	73
1	Bermudagrass	89	95	70
1	Bermudagrass	87	95	69
1	Bermudagrass	85	93	68
1	Bermudagrass	83	92	66
1	Bermudagrass	84	91	68
1	Bermudagrass	83	91	68
1	Bermudagrass	81	90	66
1	Bermudagrass	82	90	64
1	Bermudagrass	83	90	63
1	Bermudagrass	86	93	65
1	Bermudagrass	87	96	67
1	Bermudagrass	87	97	69
1	Bermudagrass	87	96	67
1	Bermudagrass	85	95	65
1	Bermudagrass	83	94	63
1	Bermudagrass	82	92	62
1	Bermudagrass	83	92	62
1	Bermudagrass	85	93	63
1	Bermudagrass	86	93	65
1	Bermudagrass	86	94	66
1	Bermudagrass	84	93	63
1	Bermudagrass	84	94	64
1	Bermudagrass	86	96	66
1	Bermudagrass	90	99	69
1	Bermudagrass	92	102	71
1	Bermudagrass	93	105	73
1	Bermudagrass	95	107	74
1	Bermudagrass	97	108	75
1	Bermudagrass	98	109	77
1	Bermudagrass	105	113	81
1	Bermudagrass	115	119	88
1	Bermudagrass	124	126	95
1	Bermudagrass	117	112	84
1	Bermudagrass	110	109	81
1	Bermudagrass	110	107	79
1	Bermudagrass	106	107	79
1	Bermudagrass	104	108	79
1	Bermudagrass	105	109	82
1	Bermudagrass	105	113	83
1	Bermudagrass	105	116	83
1	Bermudagrass	104	117	82
1	Bermudagrass	104	115	82
1	Bermudagrass	102	113	79
1	Bermudagrass	101	111	79
1	Bermudagrass	99	109	79
1	Bermudagrass	98	107	77
1	Bermudagrass	96	106	75
1	Bermudagrass	94	105	74
1	Bermudagrass	95	104	74
1	Bermudagrass	98	103	74
1	Bermudagrass	96	102	73
1	Bermudagrass	98	102	74
1	Bermudagrass	100	101	74
1	Bermudagrass	99	101	74
1	Bermudagrass	99	101	73
1	Bermudagrass	100	100	74
1	Bermudagrass	100	100	75
1	Bermudagrass	101	101	75
1	Bermudagrass	105	104	78
1	Bermudagrass	100	109	80
1	Bermudagrass	102	108	83
1	Bermudagrass	99	104	81
1	Bermudagrass	95	105	82
1	Bermudagrass	91	103	80
1	Bermudagrass	96	97	75
1	Bermudagrass	91	94	71
1	Bermudagrass	90	93	71
1	Bermudagrass	91	93	74
1	Bermudagrass	91	93	76
1	Bermudagrass	90	93	75
1	Bermudagrass	88	93	71
1	Bermudagrass	87	92	69
1	Bermudagrass	85	92	67
1	Bermudagrass	83	90	66
1	Bermudagrass	82	90	64
1	Bermudagrass	83	87	65
1	Bermudagrass	81	87	64
1	Bermudagrass	80	88	63
1	Bermudagrass	81	88	62
1	Bermudagrass	82	89	62
1	Bermudagrass	85	91	63
1	Bermudagrass	85	93	65
1	Bermudagrass	84	95	66
1	Bermudagrass	85	95	64
1	Bermudagrass	84	94	63
1	Bermudagrass	82	92	61
1	Bermudagrass	81	91	60
1	Bermudagrass	82	90	60
1	Bermudagrass	84	91	62
1	Bermudagrass	85	92	64
1	Bermudagrass	86	94	66
1	Bermudagrass	83	89	60
1	Bermudagrass	83	91	63
1	Bermudagrass	85	95	67
1	Bermudagrass	89	98	70
1	Bermudagrass	92	101	71
1	Bermudagrass	93	105	73
1	Bermudagrass	95	107	74
1	Bermudagrass	97	108	75
1	Bermudagrass	99	109	79
1	Bermudagrass	104	113	82
1	Bermudagrass	112	118	87
1	Bermudagrass	119	122	91
1	Bermudagrass	125	124	94
1	Bermudagrass	115	110	83
1	Bermudagrass	108	105	81
1	Bermudagrass	108	106	79
1	Bermudagrass	105	107	79
1	Bermudagrass	103	108	79
1	Bermudagrass	104	109	81
1	Bermudagrass	105	112	83
1	Bermudagrass	105	115	82
1	Bermudagrass	103	114	81
1	Bermudagrass	103	113	82
1	Bermudagrass	102	112	80
1	Bermudagrass	100	110	79
1	Bermudagrass	98	108	78
1	Bermudagrass	96	105	75
1	Bermudagrass	94	104	73
1	Bermudagrass	93	103	72
1	Bermudagrass	94	103	71
1	Bermudagrass	97	103	72
1	Bermudagrass	96	102	75
1	Bermudagrass	97	102	74
1	Bermudagrass	99	101	74
1	Bermudagrass	100	101	74
1	Bermudagrass	99	101	75
1	Bermudagrass	99	101	76
1	Bermudagrass	101	102	77
1	Bermudagrass	103	103	78
1	Bermudagrass	105	104	78
1	Bermudagrass	99	109	82
1	Bermudagrass	106	108	85
1	Bermudagrass	100	104	80
1	Bermudagrass	95	102	81
1	Bermudagrass	88	90	68
1	Bermudagrass	85	88	66
1	Bermudagrass	84	88	67
1	Bermudagrass	87	89	71
1	Bermudagrass	87	90	73
1	Bermudagrass	87	91	73
1	Bermudagrass	86	91	70
1	Bermudagrass	84	90	67
1	Bermudagrass	82	88	66
1	Bermudagrass	81	87	64
1	Bermudagrass	80	86	62
1	Bermudagrass	81	84	61
1	Bermudagrass	80	86	62
1	Bermudagrass	80	87	62
1	Bermudagrass	80	88	62
1	Bermudagrass	82	89	61
1	Bermudagrass	82	90	61
1	Bermudagrass	81	90	60
1	Bermudagrass	79	90	60
1	Bermudagrass	81	91	59
1	Bermudagrass	80	90	59
1	Bermudagrass	80	88	58
1	Bermudagrass	79	87	58
1	Bermudagrass	80	87	59
1	Bermudagrass	81	89	61
1	Bermudagrass	84	92	63
1	Bermudagrass	85	94	65
1	Bermudagrass	84	90	61
1	Bermudagrass	85	93	64
1	Bermudagrass	88	98	68
1	Bermudagrass	92	102	71
1	Bermudagrass	95	104	72
1	Bermudagrass	95	106	72
1	Bermudagrass	96	106	74
1	Bermudagrass	97	107	75
1	Bermudagrass	98	109	78
1	Bermudagrass	102	112	80
1	Bermudagrass	107	116	83
1	Bermudagrass	114	118	86
1	Bermudagrass	119	119	89
1	Bermudagrass	124	119	91
1	Bermudagrass	111	105	77
1	Bermudagrass	105	101	73
1	Bermudagrass	105	105	76
1	Bermudagrass	102	105	75
1	Bermudagrass	100	105	75
1	Bermudagrass	101	107	77
1	Bermudagrass	102	109	78
1	Bermudagrass	102	110	77
1	Bermudagrass	101	110	77
1	Bermudagrass	101	109	78
1	Bermudagrass	98	108	77
1	Bermudagrass	97	107	76
1	Bermudagrass	96	105	75
1	Bermudagrass	96	103	73
1	Bermudagrass	93	101	71
1	Bermudagrass	91	100	70
1	Bermudagrass	92	101	70
1	Bermudagrass	95	101	71
1	Bermudagrass	97	102	75
1	Bermudagrass	98	100	74
1	Bermudagrass	100	100	74
1	Bermudagrass	102	102	77
1	Bermudagrass	102	103	78
1	Bermudagrass	101	103	78
1	Bermudagrass	104	104	80
1	Bermudagrass	109	107	83
1	Bermudagrass	107	105	81
1	Bermudagrass	104	112	89
1	Bermudagrass	113	111	91
1	Bermudagrass	106	112	86
1	Bermudagrass	81	85	67
1	Bermudagrass	82	86	69
1	Bermudagrass	82	88	69
1	Bermudagrass	81	88	67
1	Bermudagrass	80	86	64
1	Bermudagrass	78	85	63
1	Bermudagrass	77	84	61
1	Bermudagrass	77	83	59
1	Bermudagrass	78	82	59
1	Bermudagrass	79	84	60
1	Bermudagrass	79	87	61
1	Bermudagrass	79	88	61
1	Bermudagrass	78	88	59
1	Bermudagrass	77	87	57
1	Bermudagrass	75	86	56
1	Bermudagrass	74	86	55
1	Bermudagrass	76	86	55
1	Bermudagrass	77	86	56
1	Bermudagrass	78	85	57
1	Bermudagrass	78	84	57
1	Bermudagrass	79	84	58
1	Bermudagrass	80	87	60
1	Bermudagrass	82	91	62
1	Bermudagrass	83	94	63
1	Bermudagrass	89	95	68
1	Bermudagrass	89	98	70
1	Bermudagrass	91	103	72
1	Bermudagrass	95	105	73
1	Bermudagrass	96	105	74
1	Bermudagrass	96	106	73
1	Bermudagrass	95	106	73
1	Bermudagrass	96	106	74
1	Bermudagrass	96	107	74
1	Bermudagrass	98	109	75
[truncated: 40,549 more rows]
