# Supplementary material for: Automatic UAV-based detection of Cynodon dactylon for site-specific vineyard management
Source: PLoS One. 2019 Jun 11;14(6):e0218132. doi: 10.1371/journal.pone.0218132 (PMC6559662; doi:10.1371/journal.pone.0218132)
Supplement: S2 Table — (XLSX) [file pone.0218132.s002.xlsx]

## Sheet: Hoja1
Frame	Class	R	G	NIR
1	Bermudagrass	163	79	76
1	Bermudagrass	161	78	72
1	Bermudagrass	157	74	67
1	Bermudagrass	153	71	69
1	Bermudagrass	152	72	80
1	Bermudagrass	153	68	72
1	Bermudagrass	152	76	67
1	Bermudagrass	154	74	69
1	Bermudagrass	151	72	77
1	Bermudagrass	150	71	74
1	Bermudagrass	151	75	70
1	Bermudagrass	156	78	70
1	Bermudagrass	161	87	78
1	Bermudagrass	161	89	82
1	Bermudagrass	152	74	67
1	Bermudagrass	161	72	75
1	Bermudagrass	154	70	71
1	Bermudagrass	157	71	78
1	Bermudagrass	150	69	67
1	Bermudagrass	142	68	61
1	Bermudagrass	146	68	63
1	Bermudagrass	153	68	71
1	Bermudagrass	156	67	77
1	Bermudagrass	148	73	58
1	Bermudagrass	147	71	61
1	Bermudagrass	152	72	71
1	Bermudagrass	154	69	79
1	Bermudagrass	147	71	58
1	Bermudagrass	155	78	63
1	Bermudagrass	155	79	60
1	Bermudagrass	159	78	82
1	Bermudagrass	158	78	73
1	Bermudagrass	124	46	59
1	Bermudagrass	130	48	66
1	Bermudagrass	141	59	73
1	Bermudagrass	145	62	68
1	Bermudagrass	147	63	66
1	Bermudagrass	118	41	56
1	Bermudagrass	117	41	55
1	Bermudagrass	126	45	64
1	Bermudagrass	140	55	75
1	Bermudagrass	149	64	77
1	Bermudagrass	149	64	75
1	Bermudagrass	134	57	64
1	Bermudagrass	138	56	65
1	Bermudagrass	144	62	69
1	Bermudagrass	144	63	71
1	Bermudagrass	144	63	71
1	Bermudagrass	144	64	75
1	Bermudagrass	139	57	65
1	Bermudagrass	132	51	65
1	Bermudagrass	129	53	64
1	Bermudagrass	130	55	71
1	Bermudagrass	132	58	78
1	Bermudagrass	135	60	78
1	Bermudagrass	142	61	78
1	Bermudagrass	148	61	80
1	Bermudagrass	147	59	81
1	Bermudagrass	134	50	71
1	Bermudagrass	121	43	61
1	Bermudagrass	116	42	55
1	Bermudagrass	143	62	71
1	Bermudagrass	142	61	72
1	Bermudagrass	148	68	72
1	Bermudagrass	151	68	76
1	Bermudagrass	142	61	72
1	Bermudagrass	132	55	63
1	Bermudagrass	130	50	65
1	Bermudagrass	128	51	66
1	Bermudagrass	128	52	71
1	Bermudagrass	128	54	77
1	Bermudagrass	131	57	78
1	Bermudagrass	139	59	81
1	Bermudagrass	143	57	83
1	Bermudagrass	140	54	80
1	Bermudagrass	127	46	66
1	Bermudagrass	116	42	59
1	Bermudagrass	114	40	57
1	Bermudagrass	112	40	60
1	Bermudagrass	113	42	60
1	Bermudagrass	122	43	66
1	Bermudagrass	134	51	76
1	Bermudagrass	140	56	84
1	Bermudagrass	138	59	84
1	Bermudagrass	130	56	78
1	Bermudagrass	129	53	75
1	Bermudagrass	130	51	73
1	Bermudagrass	130	51	69
1	Bermudagrass	131	51	68
1	Bermudagrass	132	55	67
1	Bermudagrass	142	62	73
1	Bermudagrass	148	68	71
1	Bermudagrass	150	68	76
1	Bermudagrass	140	62	76
1	Bermudagrass	133	53	75
1	Bermudagrass	132	53	73
1	Bermudagrass	132	53	75
1	Bermudagrass	133	52	76
1	Bermudagrass	131	53	75
1	Bermudagrass	131	57	78
1	Bermudagrass	137	60	87
1	Bermudagrass	137	56	87
1	Bermudagrass	128	50	76
1	Bermudagrass	120	43	69
1	Bermudagrass	112	42	63
1	Bermudagrass	112	43	62
1	Bermudagrass	139	60	70
1	Bermudagrass	137	58	77
1	Bermudagrass	133	58	72
1	Bermudagrass	130	52	75
1	Bermudagrass	128	46	77
1	Bermudagrass	128	49	82
1	Bermudagrass	135	54	80
1	Bermudagrass	133	50	79
1	Bermudagrass	131	48	78
1	Bermudagrass	130	53	80
1	Bermudagrass	132	57	85
1	Bermudagrass	136	58	87
1	Bermudagrass	131	53	85
1	Bermudagrass	123	49	78
1	Bermudagrass	118	42	70
1	Bermudagrass	118	44	68
1	Bermudagrass	119	46	66
1	Bermudagrass	125	48	78
1	Bermudagrass	133	58	75
1	Bermudagrass	126	50	73
1	Bermudagrass	118	43	70
1	Bermudagrass	115	44	72
1	Bermudagrass	128	49	79
1	Bermudagrass	127	46	77
1	Bermudagrass	125	44	76
1	Bermudagrass	139	58	72
1	Bermudagrass	131	55	86
1	Bermudagrass	135	57	93
1	Bermudagrass	131	54	90
1	Bermudagrass	123	49	82
1	Bermudagrass	120	45	77
1	Bermudagrass	121	48	74
1	Bermudagrass	121	51	71
1	Bermudagrass	123	55	78
1	Bermudagrass	121	48	81
1	Bermudagrass	125	50	83
1	Bermudagrass	131	55	93
1	Bermudagrass	134	57	96
1	Bermudagrass	129	51	86
1	Bermudagrass	146	60	79
1	Bermudagrass	123	43	74
1	Bermudagrass	121	41	72
1	Bermudagrass	122	43	74
1	Bermudagrass	136	58	81
1	Bermudagrass	121	45	74
1	Bermudagrass	111	39	64
1	Bermudagrass	115	39	66
1	Bermudagrass	124	48	74
1	Bermudagrass	121	52	79
1	Bermudagrass	127	56	82
1	Bermudagrass	122	45	75
1	Bermudagrass	121	48	79
1	Bermudagrass	126	48	82
1	Bermudagrass	132	56	93
1	Bermudagrass	134	57	95
1	Bermudagrass	129	50	84
1	Bermudagrass	123	42	74
1	Bermudagrass	122	42	74
1	Bermudagrass	121	45	73
1	Bermudagrass	116	39	65
1	Bermudagrass	118	40	68
1	Bermudagrass	126	48	77
1	Bermudagrass	137	58	84
1	Bermudagrass	123	53	80
1	Bermudagrass	146	61	83
1	Bermudagrass	127	55	77
1	Bermudagrass	125	45	80
1	Bermudagrass	133	57	82
1	Bermudagrass	127	49	78
1	Bermudagrass	123	43	71
1	Bermudagrass	122	44	71
1	Bermudagrass	124	46	75
1	Bermudagrass	125	46	80
1	Bermudagrass	126	43	78
1	Bermudagrass	130	49	83
1	Bermudagrass	134	56	94
1	Bermudagrass	132	54	93
1	Bermudagrass	126	48	83
1	Bermudagrass	123	48	75
1	Bermudagrass	128	53	80
1	Bermudagrass	133	56	84
1	Bermudagrass	134	54	79
1	Bermudagrass	138	59	79
1	Bermudagrass	128	50	76
1	Bermudagrass	132	54	77
1	Bermudagrass	126	47	72
1	Bermudagrass	125	50	75
1	Bermudagrass	126	47	77
1	Bermudagrass	126	47	81
1	Bermudagrass	132	49	70
1	Bermudagrass	136	54	80
1	Bermudagrass	135	56	86
1	Bermudagrass	130	53	81
1	Bermudagrass	125	49	76
1	Bermudagrass	129	49	86
1	Bermudagrass	133	53	91
1	Bermudagrass	134	52	90
1	Bermudagrass	130	47	82
1	Bermudagrass	126	44	79
1	Bermudagrass	126	46	82
1	Bermudagrass	134	56	73
1	Bermudagrass	133	52	78
1	Bermudagrass	129	50	77
1	Bermudagrass	128	48	75
1	Bermudagrass	135	53	75
1	Bermudagrass	136	58	75
1	Bermudagrass	126	46	69
1	Bermudagrass	130	49	72
1	Bermudagrass	134	54	81
1	Bermudagrass	134	55	87
1	Bermudagrass	130	54	84
1	Bermudagrass	129	52	82
1	Bermudagrass	133	54	89
1	Bermudagrass	136	52	90
1	Bermudagrass	134	49	86
1	Bermudagrass	127	46	79
1	Bermudagrass	128	48	78
1	Bermudagrass	123	45	77
1	Bermudagrass	124	46	80
1	Bermudagrass	127	47	81
1	Bermudagrass	128	51	78
1	Bermudagrass	136	52	83
1	Bermudagrass	129	50	75
1	Bermudagrass	132	53	82
1	Bermudagrass	133	55	87
1	Bermudagrass	132	54	87
1	Bermudagrass	133	54	87
1	Bermudagrass	137	58	92
1	Bermudagrass	137	52	90
1	Bermudagrass	133	47	85
1	Bermudagrass	125	45	78
1	Bermudagrass	121	45	77
1	Bermudagrass	123	47	79
1	Bermudagrass	127	49	81
1	Bermudagrass	130	52	83
1	Bermudagrass	129	51	81
1	Bermudagrass	129	48	78
1	Bermudagrass	129	49	82
1	Bermudagrass	133	50	85
1	Bermudagrass	137	58	82
1	Bermudagrass	126	48	75
1	Bermudagrass	129	52	78
1	Bermudagrass	131	51	84
1	Bermudagrass	131	50	84
1	Bermudagrass	130	50	83
1	Bermudagrass	131	53	85
1	Bermudagrass	135	56	90
1	Bermudagrass	138	55	92
1	Bermudagrass	144	58	94
1	Bermudagrass	133	51	87
1	Bermudagrass	126	48	82
1	Bermudagrass	123	47	77
1	Bermudagrass	134	49	82
1	Bermudagrass	132	48	83
1	Bermudagrass	127	48	83
1	Bermudagrass	128	50	81
1	Bermudagrass	132	51	84
1	Bermudagrass	131	50	84
1	Bermudagrass	123	48	76
1	Bermudagrass	128	49	80
1	Bermudagrass	131	51	82
1	Bermudagrass	132	53	83
1	Bermudagrass	131	53	82
1	Bermudagrass	130	52	81
1	Bermudagrass	132	51	84
1	Bermudagrass	131	47	85
1	Bermudagrass	132	53	80
1	Bermudagrass	131	51	84
1	Bermudagrass	130	49	82
1	Bermudagrass	128	48	79
1	Bermudagrass	136	55	88
1	Bermudagrass	140	56	94
1	Bermudagrass	137	55	92
1	Bermudagrass	133	52	90
1	Bermudagrass	130	50	86
1	Bermudagrass	127	48	80
1	Bermudagrass	125	47	77
1	Bermudagrass	128	47	80
1	Bermudagrass	133	52	81
1	Bermudagrass	135	55	81
1	Bermudagrass	132	51	87
1	Bermudagrass	131	47	86
1	Bermudagrass	137	57	82
1	Bermudagrass	134	55	85
1	Bermudagrass	138	56	83
1	Bermudagrass	136	53	82
1	Bermudagrass	131	51	82
1	Bermudagrass	128	48	79
1	Bermudagrass	126	47	75
1	Bermudagrass	129	49	78
1	Bermudagrass	133	52	84
1	Bermudagrass	131	51	89
1	Bermudagrass	132	53	90
1	Bermudagrass	133	54	90
1	Bermudagrass	133	54	88
1	Bermudagrass	130	51	84
1	Bermudagrass	127	48	80
1	Bermudagrass	128	47	82
1	Bermudagrass	134	58	89
1	Bermudagrass	136	53	83
1	Bermudagrass	131	51	82
1	Bermudagrass	127	49	78
1	Bermudagrass	127	47	75
1	Bermudagrass	129	49	78
1	Bermudagrass	129	52	82
1	Bermudagrass	127	51	84
1	Bermudagrass	131	55	87
1	Bermudagrass	135	60	90
1	Bermudagrass	137	60	89
1	Bermudagrass	133	56	85
1	Bermudagrass	129	53	82
1	Bermudagrass	129	52	85
1	Bermudagrass	132	53	90
1	Bermudagrass	139	57	81
1	Bermudagrass	139	58	83
1	Bermudagrass	138	55	83
1	Bermudagrass	132	51	80
1	Bermudagrass	132	52	84
1	Bermudagrass	131	52	84
1	Bermudagrass	130	51	81
1	Bermudagrass	131	51	79
1	Bermudagrass	131	53	80
1	Bermudagrass	130	56	83
1	Bermudagrass	134	60	85
1	Bermudagrass	129	56	81
1	Bermudagrass	137	62	85
1	Bermudagrass	144	69	90
1	Bermudagrass	145	71	91
1	Bermudagrass	129	55	84
1	Bermudagrass	139	58	83
1	Bermudagrass	137	61	89
1	Bermudagrass	133	56	90
1	Bermudagrass	139	66	88
1	Bermudagrass	151	73	94
1	Bermudagrass	130	57	77
1	Bermudagrass	128	55	80
1	Bermudagrass	132	57	85
1	Bermudagrass	126	51	71
1	Bermudagrass	139	60	88
1	Bermudagrass	126	51	76
1	Bermudagrass	128	52	82
1	Bermudagrass	131	53	85
1	Bermudagrass	138	57	82
1	Bermudagrass	137	59	84
1	Bermudagrass	136	55	83
1	Bermudagrass	133	54	84
1	Bermudagrass	138	62	86
1	Bermudagrass	133	61	71
1	Bermudagrass	128	54	70
1	Bermudagrass	126	53	76
1	Bermudagrass	127	53	82
1	Bermudagrass	137	58	85
1	Bermudagrass	131	55	85
1	Bermudagrass	139	56	85
1	Bermudagrass	134	57	81
1	Bermudagrass	130	55	76
1	Bermudagrass	134	56	85
1	Bermudagrass	138	59	80
1	Bermudagrass	143	68	76
1	Bermudagrass	129	57	76
1	Bermudagrass	128	56	82
1	Bermudagrass	131	56	84
1	Bermudagrass	133	57	84
1	Bermudagrass	133	59	71
1	Bermudagrass	138	54	80
1	Bermudagrass	135	59	77
1	Bermudagrass	133	57	72
1	Bermudagrass	142	64	74
1	Bermudagrass	136	60	80
1	Bermudagrass	133	53	69
1	Bermudagrass	136	57	75
1	Bermudagrass	128	55	56
1	Bermudagrass	128	52	65
1	Bermudagrass	137	57	76
1	Bermudagrass	133	54	69
1	Bermudagrass	131	58	63
1	Bermudagrass	130	56	62
1	Bermudagrass	130	56	62
1	Bermudagrass	131	58	62
1	Bermudagrass	134	57	67
1	Bermudagrass	141	60	80
1	Bermudagrass	135	59	65
1	Bermudagrass	134	58	64
1	Bermudagrass	132	56	64
1	Bermudagrass	138	61	74
1	Bermudagrass	139	65	72
1	Bermudagrass	143	65	72
1	Bermudagrass	137	58	64
1	Bermudagrass	144	66	77
1	Bermudagrass	132	54	60
1	Bermudagrass	134	57	67
1	Bermudagrass	132	53	58
1	Bermudagrass	138	55	65
1	Bermudagrass	139	54	72
1	Bermudagrass	130	50	62
1	Bermudagrass	135	53	72
1	Bermudagrass	140	59	79
1	Bermudagrass	129	51	64
1	Bermudagrass	146	69	80
1	Bermudagrass	143	66	82
1	Bermudagrass	152	76	79
1	Bermudagrass	135	60	76
1	Bermudagrass	142	64	82
1	Bermudagrass	148	70	82
1	Bermudagrass	150	67	74
1	Bermudagrass	146	69	80
1	Bermudagrass	147	63	78
1	Bermudagrass	147	64	75
1	Bermudagrass	153	77	84
1	Bermudagrass	153	68	76
1	Bermudagrass	145	64	74
1	Bermudagrass	146	63	76
1	Bermudagrass	140	56	72
1	Bermudagrass	140	62	71
1	Bermudagrass	134	52	69
1	Bermudagrass	135	58	67
1	Bermudagrass	132	52	68
1	Bermudagrass	137	59	67
1	Bermudagrass	137	61	69
1	Bermudagrass	157	77	74
1	Bermudagrass	155	77	76
1	Bermudagrass	159	74	75
1	Bermudagrass	145	66	70
1	Bermudagrass	153	72	75
1	Bermudagrass	155	73	75
1	Bermudagrass	147	71	76
1	Bermudagrass	145	69	75
1	Bermudagrass	154	70	75
1	Bermudagrass	159	79	79
1	Bermudagrass	149	69	78
1	Bermudagrass	161	84	82
1	Bermudagrass	154	71	76
1	Bermudagrass	161	79	80
1	Bermudagrass	149	75	80
1	Bermudagrass	157	82	82
1	Bermudagrass	156	73	78
1	Bermudagrass	161	78	82
1	Bermudagrass	155	82	81
1	Bare soil	193	103	82
1	Bare soil	194	104	84
1	Bare soil	194	105	85
1	Bare soil	193	105	85
1	Bare soil	191	104	83
1	Bare soil	188	102	80
1	Bare soil	185	99	77
1	Bare soil	184	98	76
1	Bare soil	187	99	79
1	Bare soil	188	102	82
1	Bare soil	191	98	83
1	Bare soil	192	102	85
1	Bare soil	193	103	85
1	Bare soil	193	103	85
1	Bare soil	193	104	84
1	Bare soil	191	104	81
1	Bare soil	188	102	78
1	Bare soil	187	101	76
1	Bare soil	187	100	75
1	Bare soil	188	99	78
1	Bare soil	188	101	81
1	Bare soil	188	102	85
1	Bare soil	188	99	84
1	Bare soil	189	100	85
1	Bare soil	190	101	86
1	Bare soil	191	103	85
1	Bare soil	191	103	83
1	Bare soil	189	103	81
1	Bare soil	188	102	79
1	Bare soil	186	102	77
1	Bare soil	186	101	76
1	Bare soil	185	98	79
1	Bare soil	185	99	81
1	Bare soil	187	99	83
1	Bare soil	186	98	82
1	Bare soil	185	99	83
1	Bare soil	185	99	84
1	Bare soil	185	98	82
1	Bare soil	186	100	82
1	Bare soil	188	102	83
1	Bare soil	189	103	82
1	Bare soil	188	102	80
1	Bare soil	187	102	79
1	Bare soil	185	101	77
1	Bare soil	185	101	77
1	Bare soil	186	101	79
1	Bare soil	186	101	81
1	Bare soil	188	99	82
1	Bare soil	188	97	77
1	Bare soil	184	97	75
1	Bare soil	184	98	82
1	Bare soil	182	96	84
1	Bare soil	182	97	81
1	Bare soil	184	100	82
1	Bare soil	187	102	82
1	Bare soil	189	103	81
1	Bare soil	189	102	79
1	Bare soil	188	101	78
1	Bare soil	187	101	78
1	Bare soil	187	101	78
1	Bare soil	187	102	79
1	Bare soil	187	102	81
1	Bare soil	189	100	81
1	Bare soil	188	97	77
1	Bare soil	183	97	74
1	Bare soil	181	97	74
1	Bare soil	181	94	79
1	Bare soil	182	95	81
1	Bare soil	182	95	82
1	Bare soil	182	97	81
1	Bare soil	184	100	82
1	Bare soil	187	102	83
1	Bare soil	189	103	83
1	Bare soil	190	102	81
1	Bare soil	189	101	80
1	Bare soil	189	101	79
1	Bare soil	189	102	79
1	Bare soil	188	102	82
1	Bare soil	188	102	82
1	Bare soil	189	100	81
1	Bare soil	188	98	77
1	Bare soil	183	97	74
1	Bare soil	181	99	73
1	Bare soil	176	92	78
1	Bare soil	180	95	80
1	Bare soil	182	96	81
1	Bare soil	185	98	81
1	Bare soil	186	100	83
1	Bare soil	187	103	84
1	Bare soil	188	102	83
1	Bare soil	189	102	82
1	Bare soil	189	102	81
1	Bare soil	190	103	80
1	Bare soil	190	105	80
1	Bare soil	192	102	83
1	Bare soil	190	104	81
1	Bare soil	190	103	78
1	Bare soil	188	99	75
1	Bare soil	184	98	71
1	Bare soil	182	99	73
1	Bare soil	180	95	77
1	Bare soil	187	101	84
1	Bare soil	190	103	89
1	Bare soil	189	105	89
1	Bare soil	191	104	92
1	Bare soil	191	103	92
1	Bare soil	175	93	75
1	Bare soil	189	103	87
1	Bare soil	190	105	83
1	Bare soil	190	104	80
1	Bare soil	190	102	82
1	Bare soil	188	101	78
1	Bare soil	187	98	74
1	Bare soil	188	98	72
1	Bare soil	179	97	80
1	Bare soil	187	100	81
1	Bare soil	187	100	84
1	Bare soil	189	103	85
1	Bare soil	190	103	85
1	Bare soil	188	100	85
1	Bare soil	179	94	76
1	Bare soil	183	97	80
1	Bare soil	187	102	87
1	Bare soil	188	101	89
1	Bare soil	189	104	91
1	Bare soil	190	104	91
1	Bare soil	189	102	88
1	Bare soil	187	98	82
1	Bare soil	186	97	77
1	Bare soil	186	99	77
1	Bare soil	188	101	82
1	Bare soil	189	102	86
1	Bare soil	188	100	86
1	Bare soil	191	101	88
1	Bare soil	192	101	88
1	Bare soil	190	100	87
1	Bare soil	189	100	86
1	Bare soil	190	99	87
1	Bare soil	189	103	85
1	Bare soil	188	102	82
1	Bare soil	186	99	77
1	Bare soil	185	97	75
1	Bare soil	186	97	78
1	Bare soil	187	101	85
1	Bare soil	189	103	88
1	Bare soil	189	103	88
1	Bare soil	190	101	89
1	Bare soil	190	103	89
1	Bare soil	186	98	82
1	Bare soil	182	94	77
1	Bare soil	189	99	86
1	Bare soil	190	100	86
1	Bare soil	191	103	89
1	Bare soil	191	102	88
1	Bare soil	188	98	73
1	Bare soil	187	98	73
1	Bare soil	187	100	77
1	Bare soil	189	102	81
1	Bare soil	191	103	85
1	Bare soil	192	105	87
1	Bare soil	191	104	88
1	Bare soil	189	100	87
1	Bare soil	190	101	86
1	Bare soil	192	105	87
1	Bare soil	192	106	89
1	Bare soil	191	103	90
1	Bare soil	192	101	85
1	Bare soil	183	97	82
1	Bare soil	190	102	85
1	Bare soil	184	100	74
1	Bare soil	186	104	81
1	Bare soil	187	102	77
1	Bare soil	190	100	86
1	Bare soil	190	103	87
1	Bare soil	191	104	87
1	Bare soil	191	102	84
1	Bare soil	189	101	81
1	Bare soil	187	99	76
1	Bare soil	187	99	73
1	Bare soil	187	99	74
1	Bare soil	193	103	87
1	Bare soil	195	103	89
1	Bare soil	194	100	91
1	Bare soil	189	98	90
1	Bare soil	190	99	87
1	Bare soil	189	100	88
1	Bare soil	188	102	88
1	Bare soil	187	99	86
1	Bare soil	186	97	84
1	Bare soil	186	96	83
1	Bare soil	187	97	85
1	Bare soil	188	100	87
1	Bare soil	187	100	88
1	Bare soil	188	101	86
1	Bare soil	190	102	82
1	Bare soil	190	105	83
1	Bare soil	188	103	83
1	Bare soil	185	100	78
1	Bare soil	182	94	86
1	Bare soil	186	99	82
1	Bare soil	189	103	88
1	Bare soil	189	101	88
1	Bare soil	189	103	86
1	Bare soil	188	102	86
1	Bare soil	186	100	82
1	Bare soil	184	97	75
1	Bare soil	190	101	85
1	Bare soil	184	97	74
1	Bare soil	189	102	80
1	Bare soil	187	101	84
1	Bare soil	183	99	86
1	Bare soil	182	96	82
1	Bare soil	183	95	80
1	Bare soil	184	97	84
1	Bare soil	185	100	87
1	Bare soil	186	102	88
1	Bare soil	188	101	87
1	Bare soil	189	99	86
1	Bare soil	185	97	81
1	Bare soil	187	101	85
1	Bare soil	187	100	84
1	Bare soil	189	102	85
1	Bare soil	187	98	75
1	Bare soil	187	99	76
1	Bare soil	188	99	79
1	Bare soil	189	101	77
1	Bare soil	188	102	82
1	Bare soil	187	100	85
1	Bare soil	187	98	84
1	Bare soil	187	97	84
1	Bare soil	188	97	84
1	Bare soil	188	95	85
1	Bare soil	188	92	85
1	Bare soil	183	91	88
1	Bare soil	180	90	86
1	Bare soil	188	102	85
1	Bare soil	186	102	82
1	Bare soil	184	99	75
1	Bare soil	184	98	74
1	Bare soil	185	100	79
1	Bare soil	188	104	82
1	Bare soil	190	104	80
1	Bare soil	189	105	83
1	Bare soil	185	100	87
1	Bare soil	190	105	79
1	Bare soil	175	88	80
1	Bare soil	175	89	78
1	Bare soil	176	91	79
1	Bare soil	178	94	79
1	Bare soil	181	95	80
1	Bare soil	183	96	82
1	Bare soil	184	99	83
1	Bare soil	186	100	80
1	Bare soil	188	100	76
1	Bare soil	188	98	78
1	Bare soil	187	99	78
1	Bare soil	186	98	79
1	Bare soil	187	100	84
1	Bare soil	187	100	84
1	Bare soil	189	101	84
1	Bare soil	188	103	85
1	Bare soil	187	104	82
1	Bare soil	186	102	77
1	Bare soil	186	100	77
1	Bare soil	187	101	81
1	Bare soil	189	103	81
1	Bare soil	190	104	78
1	Bare soil	189	100	79
1	Bare soil	187	102	83
1	Bare soil	184	102	85
1	Bare soil	183	99	83
1	Bare soil	182	96	80
1	Bare soil	185	97	80
1	Bare soil	188	100	84
1	Bare soil	190	104	89
1	Bare soil	188	102	88
1	Bare soil	189	102	87
1	Bare soil	189	101	83
1	Bare soil	192	104	85
1	Bare soil	191	103	81
1	Bare soil	190	103	82
1	Bare soil	176	89	82
1	Bare soil	175	92	77
1	Bare soil	175	91	75
1	Bare soil	177	93	74
1	Bare soil	179	94	74
1	Bare soil	180	95	76
1	Bare soil	180	96	79
1	Bare soil	182	97	79
1	Bare soil	184	97	76
1	Bare soil	189	104	82
1	Bare soil	190	102	81
1	Bare soil	190	102	82
1	Bare soil	189	103	84
1	Bare soil	175	89	75
1	Bare soil	187	101	81
1	Bare soil	188	102	86
1	Bare soil	188	102	88
1	Bare soil	194	105	90
1	Bare soil	193	103	86
1	Bare soil	189	100	81
1	Bare soil	185	98	80
1	Bare soil	184	100	81
1	Bare soil	185	102	82
1	Bare soil	187	102	81
1	Bare soil	188	100	79
1	Bare soil	189	102	80
1	Bare soil	188	101	82
1	Bare soil	188	100	82
1	Bare soil	188	100	80
1	Bare soil	188	102	79
1	Bare soil	185	98	79
1	Bare soil	186	99	78
1	Bare soil	186	98	76
1	Bare soil	188	99	82
1	Bare soil	189	103	82
1	Bare soil	188	104	82
1	Bare soil	185	95	77
1	Bare soil	183	95	76
1	Bare soil	181	96	73
1	Bare soil	180	95	73
1	Bare soil	179	95	75
1	Bare soil	178	95	78
1	Bare soil	179	95	78
1	Bare soil	182	96	76
1	Bare soil	186	99	75
1	Bare soil	186	100	75
1	Bare soil	185	100	76
1	Bare soil	187	102	82
1	Bare soil	186	103	84
1	Bare soil	187	102	82
1	Bare soil	189	105	82
1	Bare soil	188	102	80
1	Bare soil	188	101	80
1	Bare soil	188	98	80
1	Bare soil	188	98	80
1	Bare soil	188	99	82
1	Bare soil	188	100	84
1	Bare soil	186	99	79
1	Bare soil	187	102	80
1	Bare soil	187	103	81
1	Bare soil	186	101	81
1	Bare soil	188	100	81
1	Bare soil	191	101	84
1	Bare soil	194	104	87
1	Bare soil	194	104	90
1	Bare soil	188	100	87
1	Bare soil	186	100	84
1	Bare soil	184	99	80
1	Bare soil	191	103	80
1	Bare soil	190	101	81
1	Bare soil	191	101	83
1	Bare soil	192	102	86
1	Bare soil	193	102	87
1	Bare soil	191	101	88
1	Bare soil	189	99	85
1	Bare soil	186	98	83
1	Bare soil	183	96	79
1	Bare soil	187	101	82
1	Bare soil	184	101	79
1	Bare soil	183	100	77
1	Bare soil	189	104	80
1	Bare soil	186	100	78
1	Bare soil	185	100	80
1	Bare soil	187	102	82
1	Bare soil	187	101	81
1	Bare soil	187	101	81
1	Bare soil	186	100	76
1	Bare soil	183	97	77
1	Bare soil	181	99	77
1	Bare soil	186	98	75
1	Bare soil	180	97	78
1	Bare soil	186	101	76
1	Bare soil	186	101	75
1	Bare soil	186	105	84
1	Bare soil	188	104	82
1	Bare soil	190	104	82
1	Bare soil	186	103	84
1	Bare soil	187	99	82
1	Bare soil	187	97	79
1	Bare soil	187	101	80
1	Bare soil	187	96	80
1	Bare soil	191	99	86
1	Bare soil	192	101	88
1	Bare soil	190	100	88
1	Bare soil	185	99	84
1	Bare soil	185	96	81
1	Bare soil	189	108	80
1	Bare soil	189	107	78
1	Bare soil	186	103	83
1	Bare soil	190	101	80
1	Bare soil	191	103	84
1	Bare soil	189	105	83
1	Bare soil	188	101	81
1	Bare soil	190	107	82
1	Bare soil	190	107	79
1	Bare soil	187	104	84
1	Bare soil	191	105	82
1	Bare soil	191	103	83
1	Bare soil	190	105	83
1	Bare soil	189	101	81
1	Bare soil	191	106	82
1	Bare soil	191	106	79
1	Bare soil	192	108	83
1	Bare soil	190	103	83
1	Bare soil	189	104	83
1	Bare soil	189	101	81
1	Bare soil	190	105	83
1	Bare soil	192	105	82
1	Bare soil	188	106	81
1	Bare soil	192	108	84
1	Bare soil	190	105	85
1	Bare soil	189	106	86
1	Bare soil	188	101	85
1	Bare soil	192	104	79
1	Bare soil	191	106	83
1	Bare soil	189	106	84
1	Bare soil	192	105	84
1	Bare soil	192	102	82
1	Bare soil	192	104	85
1	Bare soil	193	106	88
1	Bare soil	193	106	87
1	Bare soil	191	106	88
1	Bare soil	185	100	81
1	Bare soil	188	100	87
1	Bare soil	190	103	82
1	Bare soil	189	100	83
1	Bare soil	191	103	86
1	Bare soil	192	103	88
1	Bare soil	190	106	84
1	Bare soil	190	103	88
1	Bare soil	187	102	86
1	Bare soil	188	103	85
1	Bare soil	192	104	88
1	Bare soil	186	99	86
1	Bare soil	188	100	77
1	Bare soil	186	99	81
1	Bare soil	189	102	85
1	Bare soil	191	101	87
1	Bare soil	189	102	87
1	Bare soil	189	105	86
1	Bare soil	190	105	81
1	Bare soil	189	103	88
1	Bare soil	183	98	81
1	Bare soil	188	103	85
1	Bare soil	190	101	87
1	Bare soil	186	99	83
1	Bare soil	190	104	88
1	Bare soil	185	97	75
1	Bare soil	189	105	85
1	Bare soil	190	103	85
1	Bare soil	187	100	79
1	Bare soil	188	98	82
1	Bare soil	191	103	82
1	Bare soil	186	99	78
1	Bare soil	190	103	86
1	Bare soil	191	103	86
1	Bare soil	192	102	84
1	Bare soil	188	99	82
1	Bare soil	185	100	79
1	Bare soil	180	97	70
1	Bare soil	185	101	79
1	Bare soil	191	103	86
1	Bare soil	192	102	84
1	Bare soil	188	99	83
1	Bare soil	186	100	76
1	Bare soil	190	103	82
1	Bare soil	189	102	81
1	Bare soil	185	99	80
1	Bare soil	183	97	69
1	Bare soil	184	96	72
1	Bare soil	185	97	69
1	Bare soil	187	100	74
1	Bare soil	190	103	79
1	Bare soil	189	103	79
1	Bare soil	185	100	79
1	Bare soil	186	99	70
1	Bare soil	190	103	76
1	Bare soil	193	107	82
1	Bare soil	192	108	82
1	Bare soil	189	103	82
1	Bare soil	183	97	73
1	Bare soil	181	94	73
1	Bare soil	181	95	75
1	Bare soil	181	97	71
1	Bare soil	183	100	75
1	Bare soil	188	103	75
1	Bare soil	193	107	83
1	Bare soil	196	112	88
1	Bare soil	196	112	88
1	Bare soil	192	106	87
1	Bare soil	190	101	87
1	Bare soil	186	96	80
1	Bare soil	184	97	82
1	Bare soil	182	98	86
1	Bare soil	180	96	78
1	Bare soil	180	96	78
1	Bare soil	180	95	76
1	Bare soil	181	94	74
1	Bare soil	182	94	71
1	Bare soil	183	95	71
1	Bare soil	182	96	73
1	Bare soil	181	96	74
1	Bare soil	183	99	71
1	Bare soil	186	102	77
1	Bare soil	191	105	80
1	Bare soil	196	110	88
1	Bare soil	199	114	94
1	Bare soil	197	114	92
1	Bare soil	192	107	89
1	Bare soil	190	102	88
1	Bare soil	186	96	79
1	Bare soil	183	98	84
1	Bare soil	184	96	85
1	Bare soil	184	95	82
1	Bare soil	183	94	80
1	Bare soil	180	94	76
1	Bare soil	180	94	75
1	Bare soil	181	95	76
1	Bare soil	181	95	76
1	Bare soil	181	96	75
1	Bare soil	182	97	73
1	Bare soil	183	98	73
1	Bare soil	185	99	76
1	Bare soil	188	101	76
1	Bare soil	189	103	78
1	Bare soil	192	106	83
1	Bare soil	197	111	90
1	Bare soil	200	114	94
1	Bare soil	197	111	92
1	Bare soil	189	102	85
1	Bare soil	195	104	89
1	Bare soil	183	97	82
1	Bare soil	182	94	76
1	Bare soil	181	92	72
1	Bare soil	203	120	93
1	Bare soil	201	115	91
1	Bare soil	200	116	92
1	Bare soil	199	114	91
1	Bare soil	206	126	99
1	Bare soil	205	123	95
1	Bare soil	179	93	71
1	Bare soil	179	92	72
1	Bare soil	179	93	75
1	Bare soil	188	102	83
1	Bare soil	189	100	86
1	Bare soil	184	96	84
1	Bare soil	177	92	77
1	Bare soil	179	94	74
1	Bare soil	187	101	81
1	Bare soil	195	109	88
1	Bare soil	199	112	92
1	Bare soil	198	110	89
1	Bare soil	193	106	84
1	Bare soil	191	103	81
1	Bare soil	190	103	80
1	Bare soil	186	100	78
1	Bare soil	184	99	76
1	Bare soil	183	98	84
1	Bare soil	182	98	74
1	Bare soil	181	97	75
1	Bare soil	182	96	76
1	Bare soil	182	95	76
1	Bare soil	181	94	76
1	Bare soil	180	94	77
1	Bare soil	181	93	74
1	Bare soil	181	93	78
1	Bare soil	181	96	82
1	Bare soil	203	121	95
1	Bare soil	178	92	70
1	Bare soil	183	99	83
1	Bare soil	180	95	78
1	Bare soil	180	93	74
1	Bare soil	181	94	72
1	Bare soil	182	97	81
1	Bare soil	197	113	91
1	Bare soil	201	119	92
1	Bare soil	200	118	91
1	Bare soil	203	123	96
1	Bare soil	209	129	102
1	Bare soil	208	128	99
1	Bare soil	205	124	94
1	Bare soil	183	96	79
1	Bare soil	183	95	77
1	Bare soil	183	96	76
1	Bare soil	182	97	76
1	Bare soil	183	98	76
1	Bare soil	185	100	79
1	Bare soil	187	101	82
1	Bare soil	191	103	84
1	Bare soil	192	103	84
1	Bare soil	193	104	85
1	Bare soil	195	106	87
1	Bare soil	195	106	87
1	Bare soil	190	103	84
1	Bare soil	182	97	77
1	Bare soil	176	91	71
1	Bare soil	174	91	68
1	Bare soil	178	93	69
1	Bare soil	180	94	69
1	Bare soil	178	93	72
1	Bare soil	179	93	78
1	Bare soil	184	95	83
1	Bare soil	185	96	81
1	Bare soil	182	95	75
1	Bare soil	178	90	69
1	Bare soil	188	102	85
1	Bare soil	179	94	71
1	Bare soil	180	96	73
1	Bare soil	181	97	73
1	Bare soil	179	95	73
1	Bare soil	180	96	73
1	Bare soil	191	102	88
1	Bare soil	189	102	85
1	Bare soil	183	99	81
1	Bare soil	180	95	77
1	Bare soil	180	95	75
1	Bare soil	184	99	77
1	Bare soil	184	99	83
1	Bare soil	185	98	80
1	Bare soil	184	96	77
1	Bare soil	184	96	77
1	Bare soil	184	97	77
1	Bare soil	185	98	78
1	Bare soil	187	101	81
1	Bare soil	189	102	85
1	Bare soil	190	103	87
1	Bare soil	190	102	85
1	Bare soil	191	102	84
1	Bare soil	191	102	84
1	Bare soil	191	102	84
1	Bare soil	187	99	81
1	Bare soil	180	94	76
1	Bare soil	176	93	70
1	Bare soil	179	95	71
1	Bare soil	180	95	69
1	Bare soil	177	93	69
1	Bare soil	177	93	72
1	Bare soil	181	93	76
1	Bare soil	207	128	97
1	Bare soil	209	129	101
1	Bare soil	210	129	103
1	Bare soil	206	124	97
1	Bare soil	201	119	91
1	Bare soil	203	121	94
1	Bare soil	201	117	97
1	Bare soil	183	92	75
1	Bare soil	181	90	71
1	Bare soil	179	91	69
1	Bare soil	179	93	70
1	Bare soil	181	96	74
1	Bare soil	183	99	78
1	Bare soil	183	99	80
1	Bare soil	182	99	78
1	Bare soil	182	99	77
1	Bare soil	185	101	76
1	Bare soil	186	102	74
1	Bare soil	184	95	75
1	Bare soil	182	94	78
1	Bare soil	185	99	73
1	Bare soil	176	90	70
1	Bare soil	186	98	80
1	Bare soil	186	102	81
1	Bare soil	189	103	85
1	Bare soil	191	103	86
1	Bare soil	189	101	82
1	Bare soil	185	98	77
1	Bare soil	182	95	72
1	Bare soil	182	93	69
1	Bare soil	182	90	70
1	Bare soil	182	92	73
1	Bare soil	181	92	73
1	Bare soil	177	92	70
1	Bare soil	176	92	70
1	Bare soil	179	94	74
1	Bare soil	180	95	75
1	Bare soil	179	94	73
1	Bare soil	176	91	72
1	Bare soil	179	93	75
1	Bare soil	183	96	78
1	Bare soil	186	99	80
1	Bare soil	188	100	82
1	Bare soil	189	101	84
1	Bare soil	189	102	86
1	Bare soil	190	103	89
1	Bare soil	190	101	86
1	Bare soil	188	100	83
1	Bare soil	186	98	79
1	Bare soil	185	97	78
1	Bare soil	185	96	78
1	Bare soil	185	97	78
1	Bare soil	185	99	84
1	Bare soil	185	100	83
1	Bare soil	181	95	78
1	Bare soil	178	93	76
1	Bare soil	181	95	78
1	Bare soil	187	99	84
1	Bare soil	191	100	88
1	Bare soil	189	98	88
1	Bare soil	187	101	79
1	Bare soil	186	99	80
1	Bare soil	188	97	82
1	Bare soil	184	95	83
1	Bare soil	185	100	77
1	Bare soil	203	118	100
1	Bare soil	207	127	98
1	Bare soil	207	125	100
1	Bare soil	208	125	102
1	Bare soil	206	123	97
1	Bare soil	202	120	93
1	Bare soil	205	122	97
1	Bare soil	205	121	101
1	Bare soil	187	99	78
1	Bare soil	192	101	83
1	Bare soil	195	104	87
1	Bare soil	193	105	87
1	Bare soil	189	102	83
1	Bare soil	187	100	78
1	Bare soil	187	100	80
1	Bare soil	188	98	82
1	Bare soil	192	99	86
1	Bare soil	187	99	86
1	Bare soil	179	94	84
1	Bare soil	204	124	98
1	Bare soil	202	122	97
1	Bare soil	202	124	99
1	Bare soil	202	124	98
1	Bare soil	202	124	97
1	Bare soil	187	98	88
1	Bare soil	185	96	87
1	Bare soil	188	97	88
1	Bare soil	189	97	87
1	Bare soil	185	97	82
1	Bare soil	180	93	77
1	Bare soil	177	91	76
1	Bare soil	179	92	79
1	Bare soil	183	95	83
1	Bare soil	184	98	83
1	Bare soil	184	96	74
1	Bare soil	205	125	100
1	Bare soil	183	96	72
1	Bare soil	184	96	74
1	Bare soil	183	95	74
1	Bare soil	180	92	72
1	Bare soil	178	92	74
1	Bare soil	180	93	78
1	Bare soil	181	94	78
1	Bare soil	181	94	75
1	Bare soil	176	92	73
1	Bare soil	177	93	74
1	Bare soil	178	94	76
1	Bare soil	180	95	78
1	Bare soil	182	96	79
1	Bare soil	185	98	83
1	Bare soil	187	99	86
1	Bare soil	188	99	89
1	Bare soil	189	99	86
1	Bare soil	189	99	83
1	Bare soil	187	97	80
1	Bare soil	186	96	79
1	Bare soil	185	96	78
1	Bare soil	185	97	78
1	Bare soil	184	97	80
1	Bare soil	184	95	71
1	Bare soil	200	122	95
1	Bare soil	201	124	98
1	Bare soil	202	126	99
1	Bare soil	202	124	98
1	Bare soil	181	93	80
1	Bare soil	180	90	81
1	Bare soil	179	91	80
1	Bare soil	180	93	78
1	Bare soil	182	96	80
1	Bare soil	185	97	84
1	Bare soil	188	97	87
1	Bare soil	187	95	88
1	Bare soil	186	95	87
1	Bare soil	188	98	88
1	Bare soil	185	95	86
1	Bare soil	204	118	99
1	Bare soil	180	95	84
1	Bare soil	188	101	86
1	Bare soil	192	100	86
1	Bare soil	189	97	82
1	Bare soil	188	99	79
1	Bare soil	188	99	79
1	Bare soil	181	94	78
1	Bare soil	189	101	82
1	Bare soil	190	101	84
1	Bare soil	192	100	83
1	Bare soil	191	99	83
1	Bare soil	187	99	81
1	Bare soil	185	98	78
1	Bare soil	185	97	74
1	Bare soil	184	98	74
1	Bare soil	185	99	76
1	Bare soil	185	97	76
1	Bare soil	182	93	74
1	Bare soil	180	91	74
1	Bare soil	181	92	78
1	Bare soil	182	93	80
1	Bare soil	182	94	78
1	Bare soil	178	95	76
1	Bare soil	177	94	75
1	Bare soil	176	94	76
1	Bare soil	176	94	76
1	Bare soil	178	95	77
1	Bare soil	181	96	80
1	Bare soil	184	96	84
1	Bare soil	185	96	87
1	Bare soil	188	98	83
1	Bare soil	187	98	82
1	Bare soil	187	97	81
1	Bare soil	186	96	80
1	Bare soil	184	96	78
1	Bare soil	182	95	77
1	Bare soil	203	123	96
1	Bare soil	204	123	100
1	Bare soil	184	94	86
1	Bare soil	185	95	87
1	Bare soil	188	97	88
1	Bare soil	188	101	88
1	Bare soil	187	102	86
1	Bare soil	185	97	83
1	Bare soil	181	92	80
1	Bare soil	179	89	79
1	Bare soil	179	90	78
1	Bare soil	179	91	76
1	Bare soil	180	93	76
1	Bare soil	183	95	78
1	Bare soil	185	97	80
1	Bare soil	186	98	81
1	Bare soil	186	98	81
1	Bare soil	186	97	81
1	Bare soil	185	97	83
1	Bare soil	183	97	80
1	Bare soil	181	97	77
1	Bare soil	178	96	75
1	Bare soil	176	96	75
1	Bare soil	178	96	76
1	Bare soil	182	98	78
1	Bare soil	185	100	79
1	Bare soil	182	93	83
1	Bare soil	181	92	81
1	Bare soil	181	91	77
1	Bare soil	180	91	72
1	Bare soil	182	93	73
1	Bare soil	185	97	77
1	Bare soil	185	99	77
1	Bare soil	185	98	75
1	Bare soil	185	98	79
1	Bare soil	185	100	83
1	Bare soil	179	95	83
1	Bare soil	187	101	85
1	Bare soil	191	100	86
1	Bare soil	187	96	83
1	Bare soil	187	100	84
1	Bare soil	187	97	82
1	Bare soil	186	95	80
1	Bare soil	184	96	79
1	Bare soil	185	97	80
1	Bare soil	188	97	79
1	Bare soil	187	98	80
1	Bare soil	201	121	94
1	Bare soil	204	124	97
1	Bare soil	206	124	99
1	Bare soil	202	118	98
1	Bare soil	201	113	97
1	Bare soil	199	108	95
1	Bare soil	188	97	87
1	Bare soil	194	103	89
1	Bare soil	185	98	83
1	Bare soil	199	111	93
1	Bare soil	201	117	96
1	Bare soil	201	119	97
1	Bare soil	203	118	96
1	Bare soil	203	121	95
1	Bare soil	182	89	83
1	Bare soil	187	95	87
1	Bare soil	191	102	91
1	Bare soil	191	103	90
1	Bare soil	186	98	83
1	Bare soil	181	92	76
1	Bare soil	178	88	71
1	Bare soil	177	88	70
1	Bare soil	179	91	75
1	Bare soil	180	94	78
1	Bare soil	182	95	79
1	Bare soil	182	95	79
1	Bare soil	184	97	80
1	Bare soil	185	99	79
1	Bare soil	183	100	76
1	Bare soil	186	98	78
1	Bare soil	183	98	76
1	Bare soil	183	99	77
1	Bare soil	183	98	77
1	Bare soil	180	98	75
1	Bare soil	182	102	77
1	Bare soil	185	103	81
1	Bare soil	184	98	81
1	Bare soil	181	94	79
1	Bare soil	185	99	82
1	Bare soil	185	98	83
1	Bare soil	183	96	80
1	Bare soil	184	95	78
1	Bare soil	185	94	77
1	Bare soil	185	96	78
1	Bare soil	184	98	79
1	Bare soil	189	99	81
1	Bare soil	183	99	86
1	Bare soil	188	102	87
1	Bare soil	187	100	85
1	Bare soil	183	101	77
1	Bare soil	182	96	79
1	Bare soil	184	97	80
1	Bare soil	185	99	78
1	Bare soil	186	98	75
1	Bare soil	188	98	77
1	Bare soil	185	97	75
1	Bare soil	185	97	76
1	Bare soil	183	96	75
1	Bare soil	181	96	72
1	Bare soil	185	103	82
1	Bare soil	186	99	86
1	Bare soil	184	98	85
1	Bare soil	181	97	81
1	Bare soil	180	95	78
1	Bare soil	183	94	77
1	Bare soil	185	96	78
1	Bare soil	184	98	79
1	Bare soil	187	100	86
1	Bare soil	194	109	91
1	Bare soil	199	113	93
1	Bare soil	201	117	96
1	Bare soil	204	122	98
1	Bare soil	204	122	100
1	Bare soil	188	99	81
1	Bare soil	183	97	79
1	Bare soil	185	99	86
1	Bare soil	188	102	83
1	Bare soil	206	124	103
1	Bare soil	206	125	102
1	Bare soil	203	116	96
1	Bare soil	190	107	89
1	Bare soil	186	98	79
1	Bare soil	188	98	75
1	Bare soil	190	100	76
1	Bare soil	187	96	75
1	Bare soil	185	95	75
1	Bare soil	182	93	72
1	Bare soil	181	94	71
1	Bare soil	186	100	79
1	Bare soil	187	99	84
1	Bare soil	187	102	85
1	Bare soil	186	100	84
1	Bare soil	185	101	82
1	Bare soil	185	98	80
1	Bare soil	185	96	79
1	Bare soil	182	94	77
1	Bare soil	180	96	78
1	Bare soil	181	98	80
1	Bare soil	185	98	83
1	Bare soil	198	108	92
1	Bare soil	187	98	78
1	Bare soil	186	98	76
1	Bare soil	184	96	76
1	Bare soil	183	95	76
1	Bare soil	185	96	79
1	Bare soil	185	98	82
1	Bare soil	185	102	83
1	Bare soil	187	101	81
1	Bare soil	189	101	78
1	Bare soil	189	101	77
1	Bare soil	186	97	75
1	Bare soil	182	94	73
1	Bare soil	176	93	70
1	Bare soil	178	95	73
1	Bare soil	187	101	84
1	Bare soil	190	101	85
1	Bare soil	187	98	80
1	Bare soil	203	112	96
1	Bare soil	206	122	103
1	Bare soil	180	97	72
1	Bare soil	176	97	70
1	Bare soil	179	98	76
1	Bare soil	188	103	89
1	Bare soil	184	97	78
1	Bare soil	187	97	76
1	Bare soil	186	97	75
1	Bare soil	184	96	75
1	Bare soil	183	98	75
1	Bare soil	184	101	77
1	Bare soil	182	95	83
1	Bare soil	181	93	79
1	Bare soil	182	93	76
1	Bare soil	189	104	81
1	Bare soil	185	98	83
1	Bare soil	178	91	79
1	Bare soil	178	93	81
1	Bare soil	177	91	73
1	Bare soil	181	95	74
1	Bare soil	184	97	74
1	Bare soil	184	98	75
1	Bare soil	184	98	77
1	Bare soil	184	98	81
1	Bare soil	186	100	79
1	Bare soil	177	90	75
1	Bare soil	184	98	72
1	Bare soil	185	99	73
1	Bare soil	185	100	75
1	Bare soil	187	100	77
1	Bare soil	190	101	81
1	Bare soil	192	113	84
1	Bare soil	190	111	84
1	Bare soil	192	109	86
1	Bare soil	193	108	87
1	Bare soil	194	108	87
1	Bare soil	177	90	72
1	Bare soil	181	95	75
1	Bare soil	184	99	76
1	Bare soil	198	114	90
1	Bare soil	198	115	89
1	Bare soil	198	114	88
1	Bare soil	194	118	88
1	Bare soil	197	122	88
1	Bare soil	201	123	90
1	Bare soil	196	115	90
1	Bare soil	194	102	82
1	Bare soil	191	102	79
1	Bare soil	189	102	79
1	Bare soil	189	101	81
1	Bare soil	205	123	97
1	Bare soil	208	130	99
1	Bare soil	206	128	97
1	Bare soil	205	122	94
1	Bare soil	203	124	92
1	Bare soil	202	122	93
1	Bare soil	204	117	96
1	Bare soil	206	119	99
1	Bare soil	192	103	85
1	Bare soil	196	106	86
1	Bare soil	203	120	97
1	Bare soil	203	124	95
1	Bare soil	205	125	94
1	Bare soil	207	123	97
1	Bare soil	206	123	101
1	Bare soil	195	106	89
1	Bare soil	203	121	99
1	Bare soil	208	126	102
1	Bare soil	209	127	103
1	Bare soil	208	122	102
1	Bare soil	209	124	99
1	Bare soil	209	128	99
1	Bare soil	207	123	105
1	Bare soil	204	123	103
1	Bare soil	206	122	99
1	Bare soil	213	129	105
1	Bare soil	214	128	112
1	Bare soil	211	124	111
1	Bare soil	206	122	106
1	Bare soil	205	119	97
1	Bare soil	210	125	100
1	Bare soil	203	114	101
1	Bare soil	209	119	109
1	Bare soil	213	123	112
1	Bare soil	209	122	102
1	Bare soil	213	124	108
1	Bare soil	206	112	105
1	Bare soil	204	110	105
1	Bare soil	200	107	100
1	Bare soil	204	116	103
1	Bare soil	199	111	99
1	Bare soil	196	101	95
1	Bare soil	189	96	89
1	Bare soil	187	95	85
1	Bare soil	197	109	95
1	Bare soil	196	111	95
1	Bare soil	197	109	90
1	Bare soil	199	114	93
1	Bare soil	197	112	91
1	Bare soil	186	99	91
3	Bermudagrass	151	67	75
3	Bermudagrass	143	61	67
3	Bermudagrass	141	60	67
3	Bermudagrass	136	57	61
3	Bermudagrass	116	44	58
3	Bermudagrass	125	49	63
3	Bermudagrass	131	55	65
3	Bermudagrass	148	64	74
3	Bermudagrass	123	49	61
3	Bermudagrass	129	53	60
3	Bermudagrass	135	59	64
3	Bermudagrass	136	56	63
3	Bermudagrass	118	45	60
3	Bermudagrass	112	39	51
3	Bermudagrass	138	57	72
3	Bermudagrass	140	58	68
3	Bermudagrass	125	50	59
3	Bermudagrass	123	49	61
3	Bermudagrass	143	62	70
3	Bermudagrass	137	56	72
3	Bermudagrass	135	57	69
3	Bermudagrass	116	46	58
3	Bermudagrass	142	60	72
3	Bermudagrass	134	58	64
3	Bermudagrass	123	51	66
3	Bermudagrass	131	53	69
3	Bermudagrass	121	52	64
3	Bermudagrass	127	56	68
3	Bermudagrass	120	49	59
3	Bermudagrass	125	52	65
3	Bermudagrass	138	60	74
3	Bermudagrass	136	58	69
3	Bermudagrass	134	55	71
3	Bermudagrass	136	55	75
3	Bermudagrass	142	60	76
3	Bermudagrass	136	63	74
3	Bermudagrass	108	42	53
3	Bermudagrass	131	53	71
3	Bermudagrass	129	49	73
3	Bermudagrass	134	54	71
3	Bermudagrass	136	58	70
3	Bermudagrass	135	58	73
3	Bermudagrass	133	57	73
3	Bermudagrass	110	43	57
3	Bermudagrass	124	53	62
3	Bermudagrass	119	47	62
3	Bermudagrass	132	58	75
3	Bermudagrass	121	52	64
3	Bermudagrass	132	54	68
3	Bermudagrass	127	52	68
3	Bermudagrass	119	44	62
3	Bermudagrass	131	54	75
3	Bermudagrass	117	47	60
3	Bermudagrass	111	43	59
3	Bermudagrass	130	51	69
3	Bermudagrass	126	48	68
3	Bermudagrass	126	49	63
3	Bermudagrass	130	54	60
3	Bermudagrass	131	55	70
3	Bermudagrass	127	54	64
3	Bermudagrass	128	52	65
3	Bermudagrass	129	51	68
3	Bermudagrass	130	53	68
3	Bermudagrass	130	54	58
3	Bermudagrass	130	54	63
3	Bermudagrass	129	52	65
3	Bermudagrass	127	52	77
3	Bermudagrass	114	43	60
3	Bermudagrass	109	40	58
3	Bermudagrass	133	60	76
3	Bermudagrass	119	48	65
3	Bermudagrass	119	47	61
3	Bermudagrass	119	46	68
3	Bermudagrass	127	51	78
3	Bermudagrass	131	54	64
3	Bermudagrass	135	58	67
3	Bermudagrass	120	48	62
3	Bermudagrass	113	44	57
3	Bermudagrass	124	50	69
3	Bermudagrass	124	49	65
3	Bermudagrass	124	49	72
3	Bermudagrass	125	52	81
3	Bermudagrass	126	53	75
3	Bermudagrass	119	48	65
3	Bermudagrass	129	54	77
3	Bermudagrass	119	47	62
3	Bermudagrass	121	48	66
3	Bermudagrass	126	52	70
3	Bermudagrass	120	48	73
3	Bermudagrass	125	54	82
3	Bermudagrass	128	51	68
3	Bermudagrass	131	51	76
3	Bermudagrass	127	53	77
3	Bermudagrass	134	56	68
3	Bermudagrass	132	54	67
3	Bermudagrass	128	52	60
3	Bermudagrass	124	50	54
3	Bermudagrass	122	50	54
3	Bermudagrass	127	55	60
3	Bermudagrass	132	61	66
3	Bermudagrass	138	62	69
3	Bermudagrass	122	51	78
3	Bermudagrass	112	43	69
3	Bermudagrass	128	55	82
3	Bermudagrass	126	52	66
3	Bermudagrass	124	49	65
3	Bermudagrass	125	50	65
3	Bermudagrass	132	55	70
3	Bermudagrass	131	55	78
3	Bermudagrass	136	58	78
3	Bermudagrass	128	51	66
3	Bermudagrass	136	62	78
3	Bermudagrass	137	60	77
3	Bermudagrass	133	56	74
3	Bermudagrass	128	52	72
3	Bermudagrass	130	49	72
3	Bermudagrass	131	55	79
3	Bermudagrass	128	53	80
3	Bermudagrass	118	48	76
3	Bermudagrass	111	43	63
3	Bermudagrass	124	50	64
3	Bermudagrass	125	53	63
3	Bermudagrass	135	63	58
3	Bermudagrass	137	61	63
3	Bermudagrass	135	58	63
3	Bermudagrass	130	56	63
3	Bermudagrass	129	57	66
3	Bermudagrass	132	58	71
3	Bermudagrass	130	60	67
3	Bermudagrass	127	55	64
3	Bermudagrass	125	51	61
3	Bermudagrass	128	51	61
3	Bermudagrass	130	52	65
3	Bermudagrass	132	52	68
3	Bermudagrass	134	52	68
3	Bermudagrass	135	53	68
3	Bermudagrass	134	57	71
3	Bermudagrass	125	51	58
3	Bermudagrass	130	52	68
3	Bermudagrass	124	50	65
3	Bermudagrass	127	53	64
3	Bermudagrass	135	57	71
3	Bermudagrass	117	50	66
3	Bermudagrass	117	47	71
3	Bermudagrass	124	49	77
3	Bermudagrass	129	53	78
3	Bermudagrass	129	54	76
3	Bermudagrass	137	62	64
3	Bermudagrass	130	55	60
3	Bermudagrass	125	52	63
3	Bermudagrass	127	54	68
3	Bermudagrass	129	55	66
3	Bermudagrass	127	52	65
3	Bermudagrass	126	51	64
3	Bermudagrass	134	62	69
3	Bermudagrass	135	56	71
3	Bermudagrass	133	53	70
3	Bermudagrass	130	52	69
3	Bermudagrass	129	53	66
3	Bermudagrass	127	52	65
3	Bermudagrass	129	56	60
3	Bermudagrass	128	53	59
3	Bermudagrass	130	54	63
3	Bermudagrass	130	55	65
3	Bermudagrass	132	55	65
3	Bermudagrass	127	51	68
3	Bermudagrass	129	51	64
3	Bermudagrass	126	51	63
3	Bermudagrass	130	53	68
3	Bermudagrass	128	52	75
3	Bermudagrass	126	50	77
3	Bermudagrass	124	52	78
3	Bermudagrass	126	57	78
3	Bermudagrass	124	52	61
3	Bermudagrass	122	51	62
3	Bermudagrass	123	51	65
3	Bermudagrass	129	54	70
3	Bermudagrass	135	60	73
3	Bermudagrass	137	63	73
3	Bermudagrass	134	56	70
3	Bermudagrass	132	53	70
3	Bermudagrass	119	46	54
3	Bermudagrass	135	59	83
3	Bermudagrass	134	59	74
3	Bermudagrass	126	51	68
3	Bermudagrass	119	45	60
3	Bermudagrass	131	53	70
3	Bermudagrass	129	53	69
3	Bermudagrass	133	54	71
3	Bermudagrass	132	53	71
3	Bermudagrass	129	56	72
3	Bermudagrass	120	49	57
3	Bermudagrass	120	49	60
3	Bermudagrass	113	40	54
3	Bermudagrass	110	39	47
3	Bermudagrass	108	38	55
3	Bermudagrass	117	46	63
3	Bermudagrass	121	47	68
3	Bermudagrass	133	58	77
3	Bermudagrass	105	37	58
3	Bermudagrass	116	41	66
3	Bermudagrass	124	47	73
3	Bermudagrass	132	55	81
3	Bermudagrass	138	58	85
3	Bermudagrass	138	61	82
3	Bermudagrass	113	41	51
3	Bermudagrass	127	47	74
3	Bermudagrass	129	54	78
3	Bermudagrass	128	52	75
3	Bermudagrass	114	43	58
3	Bermudagrass	108	39	62
3	Bermudagrass	130	53	78
3	Bermudagrass	141	60	89
3	Bermudagrass	140	61	91
3	Bermudagrass	120	47	57
3	Bermudagrass	118	39	67
3	Bermudagrass	118	47	61
3	Bermudagrass	128	53	80
3	Bermudagrass	113	45	69
3	Bermudagrass	120	41	70
3	Bermudagrass	129	54	79
3	Bermudagrass	128	47	75
3	Bermudagrass	142	61	86
3	Bermudagrass	140	61	91
3	Bermudagrass	114	45	66
3	Bermudagrass	127	54	84
3	Bermudagrass	128	54	85
3	Bermudagrass	140	61	89
3	Bermudagrass	128	54	81
3	Bermudagrass	121	47	75
3	Bermudagrass	117	49	76
3	Bermudagrass	125	54	80
3	Bermudagrass	142	61	86
3	Bermudagrass	119	48	65
3	Bermudagrass	125	49	76
3	Bermudagrass	119	47	71
3	Bermudagrass	123	52	80
3	Bermudagrass	124	49	75
3	Bermudagrass	123	50	80
3	Bermudagrass	125	51	80
3	Bermudagrass	128	53	83
3	Bermudagrass	130	57	87
3	Bermudagrass	130	57	89
3	Bermudagrass	128	55	86
3	Bermudagrass	126	53	81
3	Bermudagrass	120	49	70
3	Bermudagrass	122	49	69
3	Bermudagrass	123	51	70
3	Bermudagrass	129	55	88
3	Bermudagrass	132	60	90
3	Bermudagrass	133	59	88
3	Bermudagrass	129	53	84
3	Bermudagrass	126	53	82
3	Bermudagrass	126	55	82
3	Bermudagrass	129	49	81
3	Bermudagrass	125	50	78
3	Bermudagrass	125	51	75
3	Bermudagrass	123	49	75
3	Bermudagrass	127	53	82
3	Bermudagrass	126	53	80
3	Bermudagrass	129	52	77
3	Bermudagrass	130	52	72
3	Bermudagrass	132	56	86
3	Bermudagrass	134	58	90
3	Bermudagrass	134	58	89
3	Bermudagrass	130	56	87
3	Bermudagrass	128	54	85
3	Bermudagrass	129	54	84
3	Bermudagrass	131	53	85
3	Bermudagrass	128	51	83
3	Bermudagrass	122	50	76
3	Bermudagrass	125	52	78
3	Bermudagrass	130	55	82
3	Bermudagrass	131	57	86
3	Bermudagrass	133	58	89
3	Bermudagrass	127	52	79
3	Bermudagrass	133	58	90
3	Bermudagrass	127	52	79
3	Bermudagrass	129	52	75
3	Bermudagrass	127	54	73
3	Bermudagrass	133	57	88
3	Bermudagrass	133	55	86
3	Bermudagrass	134	55	85
3	Bermudagrass	135	55	86
3	Bermudagrass	133	54	86
3	Bermudagrass	127	52	77
3	Bermudagrass	127	50	74
3	Bermudagrass	130	55	79
3	Bermudagrass	134	62	82
3	Bermudagrass	129	56	83
3	Bermudagrass	127	54	81
3	Bermudagrass	133	58	90
3	Bermudagrass	132	58	88
3	Bermudagrass	131	57	86
3	Bermudagrass	130	54	83
3	Bermudagrass	127	55	85
3	Bermudagrass	126	52	82
3	Bermudagrass	127	52	80
3	Bermudagrass	126	53	78
3	Bermudagrass	123	50	71
3	Bermudagrass	119	46	63
3	Bermudagrass	116	46	61
3	Bermudagrass	129	54	73
3	Bermudagrass	134	56	85
3	Bermudagrass	133	56	84
3	Bermudagrass	133	56	83
3	Bermudagrass	134	59	90
3	Bermudagrass	132	55	86
3	Bermudagrass	130	53	79
3	Bermudagrass	129	52	75
3	Bermudagrass	135	58	85
3	Bermudagrass	138	66	92
3	Bermudagrass	134	58	88
3	Bermudagrass	138	68	93
3	Bermudagrass	133	56	90
3	Bermudagrass	129	57	90
3	Bermudagrass	126	54	86
3	Bermudagrass	126	52	84
3	Bermudagrass	125	52	82
3	Bermudagrass	121	48	72
3	Bermudagrass	116	44	62
3	Bermudagrass	114	45	58
3	Bermudagrass	126	51	67
3	Bermudagrass	135	56	91
3	Bermudagrass	134	58	91
3	Bermudagrass	134	57	90
3	Bermudagrass	133	56	86
3	Bermudagrass	130	55	81
3	Bermudagrass	128	54	73
3	Bermudagrass	137	59	85
3	Bermudagrass	138	66	87
3	Bermudagrass	136	65	85
3	Bermudagrass	134	57	91
3	Bermudagrass	133	54	79
3	Bermudagrass	136	59	96
3	Bermudagrass	133	59	94
3	Bermudagrass	130	55	89
3	Bermudagrass	127	53	86
3	Bermudagrass	124	52	83
3	Bermudagrass	118	47	73
3	Bermudagrass	116	44	63
3	Bermudagrass	115	45	60
3	Bermudagrass	125	49	67
3	Bermudagrass	135	57	95
3	Bermudagrass	134	57	93
3	Bermudagrass	133	56	90
3	Bermudagrass	132	54	85
3	Bermudagrass	128	50	77
3	Bermudagrass	130	55	82
3	Bermudagrass	133	53	83
3	Bermudagrass	133	54	83
3	Bermudagrass	131	57	80
3	Bermudagrass	129	57	73
3	Bermudagrass	135	56	95
3	Bermudagrass	138	60	100
3	Bermudagrass	137	59	96
3	Bermudagrass	134	56	89
3	Bermudagrass	129	54	86
3	Bermudagrass	123	52	83
3	Bermudagrass	118	47	74
3	Bermudagrass	117	44	67
3	Bermudagrass	120	48	67
3	Bermudagrass	137	59	96
3	Bermudagrass	136	58	94
3	Bermudagrass	133	56	90
3	Bermudagrass	131	53	85
3	Bermudagrass	126	48	77
3	Bermudagrass	133	60	87
3	Bermudagrass	132	58	87
3	Bermudagrass	133	55	85
3	Bermudagrass	130	54	82
3	Bermudagrass	127	54	78
3	Bermudagrass	139	59	98
3	Bermudagrass	131	53	87
3	Bermudagrass	136	57	90
3	Bermudagrass	139	59	93
3	Bermudagrass	142	61	97
3	Bermudagrass	144	62	99
3	Bermudagrass	141	61	100
3	Bermudagrass	139	59	95
3	Bermudagrass	135	56	88
3	Bermudagrass	130	54	84
3	Bermudagrass	123	52	83
3	Bermudagrass	118	46	75
3	Bermudagrass	120	44	71
3	Bermudagrass	119	48	73
3	Bermudagrass	118	50	73
3	Bermudagrass	123	54	79
3	Bermudagrass	130	58	85
3	Bermudagrass	133	60	88
3	Bermudagrass	133	59	86
3	Bermudagrass	130	56	81
3	Bermudagrass	127	54	76
3	Bermudagrass	124	54	73
3	Bermudagrass	127	50	83
3	Bermudagrass	122	49	77
3	Bermudagrass	137	58	90
3	Bermudagrass	140	60	92
3	Bermudagrass	142	62	95
3	Bermudagrass	144	62	98
3	Bermudagrass	143	61	97
3	Bermudagrass	139	59	93
3	Bermudagrass	135	55	86
3	Bermudagrass	130	53	83
3	Bermudagrass	124	52	82
3	Bermudagrass	120	46	76
3	Bermudagrass	121	45	74
3	Bermudagrass	131	55	86
3	Bermudagrass	131	56	83
3	Bermudagrass	129	57	83
3	Bermudagrass	130	58	85
3	Bermudagrass	132	58	88
3	Bermudagrass	133	57	89
3	Bermudagrass	131	54	83
3	Bermudagrass	126	52	75
3	Bermudagrass	121	49	68
3	Bermudagrass	134	55	89
3	Bermudagrass	132	55	88
3	Bermudagrass	136	59	92
3	Bermudagrass	139	62	95
3	Bermudagrass	142	61	97
3	Bermudagrass	143	61	97
3	Bermudagrass	138	57	89
3	Bermudagrass	134	52	82
3	Bermudagrass	130	51	83
3	Bermudagrass	126	50	82
3	Bermudagrass	123	49	80
3	Bermudagrass	124	51	80
3	Bermudagrass	133	54	86
3	Bermudagrass	132	56	85
3	Bermudagrass	133	60	87
3	Bermudagrass	136	62	90
3	Bermudagrass	139	62	92
3	Bermudagrass	135	62	91
3	Bermudagrass	131	59	90
3	Bermudagrass	128	55	87
3	Bermudagrass	124	50	79
3	Bermudagrass	119	45	68
3	Bermudagrass	134	55	89
3	Bermudagrass	134	57	90
3	Bermudagrass	136	59	93
3	Bermudagrass	138	60	95
3	Bermudagrass	138	61	96
3	Bermudagrass	135	56	89
3	Bermudagrass	132	55	86
3	Bermudagrass	129	50	82
3	Bermudagrass	127	49	82
3	Bermudagrass	127	50	81
3	Bermudagrass	131	54	83
3	Bermudagrass	130	53	83
3	Bermudagrass	128	54	82
3	Bermudagrass	130	57	84
3	Bermudagrass	133	60	86
3	Bermudagrass	132	52	84
3	Bermudagrass	139	62	91
3	Bermudagrass	136	60	91
3	Bermudagrass	132	58	89
3	Bermudagrass	129	55	84
3	Bermudagrass	125	52	77
3	Bermudagrass	122	50	68
3	Bermudagrass	133	55	91
3	Bermudagrass	133	58	93
3	Bermudagrass	133	58	92
3	Bermudagrass	133	56	89
3	Bermudagrass	130	52	86
3	Bermudagrass	126	49	82
3	Bermudagrass	126	49	80
3	Bermudagrass	129	51	81
3	Bermudagrass	135	56	84
3	Bermudagrass	127	54	72
3	Bermudagrass	129	54	76
3	Bermudagrass	132	54	82
3	Bermudagrass	133	57	83
3	Bermudagrass	130	58	81
[truncated: 31,229 more rows]
